# Supplementary material for: Pyridinium 5-[(1,3-diethyl-6-hydr­oxy-4-oxo-2-thioxo-1,2,3,4-tetra­hydro­pyrimidin-5-yl)(2-methoxy­phen­yl)meth­yl]-1,3-diethyl-4,6-dioxo-2-thioxopyrimidin-5-ide
Source: Acta Crystallogr Sect E Struct Rep Online. 2009 Jul 15;65(Pt 8):o1860–1. doi: 10.1107/S160053680902618X (PMC2977388; doi:10.1107/S160053680902618X)
Supplement: Supplementary file 2 [file e-65-o1860-Isup2.hkl]

# 
# h,k,l, Fc-squared, Fo-squared, sigma(Fo-squared) and status flag 
# 
data_I
_shelx_title '  P21/n' 
_shelx_refln_list_code          4 
_shelx_F_calc_maximum      415.94 
_exptl_crystal_F_000      2528.00 
_reflns_d_resolution_high  0.7696 
 
loop_ 
 _symmetry_equiv_pos_as_xyz 
 'x, y, z' 
 '-x+1/2, y+1/2, -z+1/2' 
 '-x, -y, -z' 
 'x-1/2, -y-1/2, z-1/2' 
 
_cell_length_a    17.3713 
_cell_length_b    19.8285 
_cell_length_c    17.3969 
_cell_angle_alpha  90.000 
_cell_angle_beta   90.316 
_cell_angle_gamma  90.000 
 
_shelx_F_squared_multiplier     1.000 
 
loop_ 
 _refln_index_h 
 _refln_index_k 
 _refln_index_l 
 _refln_F_squared_calc 
 _refln_F_squared_meas 
 _refln_F_squared_sigma 
 _refln_observed_status 
   2   0   0   108906.83    67098.48   6792.23 o 
   6   0   0    17596.69    17277.99    699.99 o 
   8   0   0      149.48      221.13     14.51 o 
  10   0   0     4458.58     4947.77    339.08 o 
  12   0   0      660.97      603.71     82.24 o 
  16   0   0     2164.13     2178.50    138.13 o 
  18   0   0       44.98       65.66     19.48 o 
  20   0   0        0.07      -19.39     18.36 o 
  22   0   0        9.13       -2.87     20.69 o 
   1   1   0     2642.98     1823.45     70.98 o 
   2   1   0     4162.77     3163.54    221.14 o 
   3   1   0        8.99       -2.08      1.62 o 
   4   1   0   114717.80    96349.20   4159.87 o 
   5   1   0    12093.93    10013.61    957.11 o 
   6   1   0    27076.61    26657.14   2020.65 o 
   7   1   0     1698.60     1315.99    171.59 o 
   8   1   0     5814.18     6289.37    727.28 o 
   9   1   0       67.61       70.60      5.36 o 
  10   1   0      317.10      307.39     19.44 o 
  11   1   0      205.17      253.85     12.74 o 
  12   1   0      389.71      367.31     20.32 o 
  13   1   0        2.19       -8.20      5.47 o 
  14   1   0       79.66       83.60      8.89 o 
  15   1   0      990.69      966.95     47.00 o 
  16   1   0      608.04      629.75     34.39 o 
  17   1   0      203.24      180.17     17.79 o 
  18   1   0       13.80      -13.50     12.41 o 
  19   1   0       42.36       43.64     14.39 o 
  20   1   0       16.00        3.03     13.70 o 
  21   1   0       11.52       10.10     14.66 o 
  22   1   0        1.24        2.30     14.33 o 
   0   2   0    40482.07    36219.73   1452.71 o 
   1   2   0     8534.68     8893.57    268.21 o 
   2   2   0     3041.21     3730.01    120.68 o 
   3   2   0       49.73       26.70      2.90 o 
   4   2   0   169270.95   126601.05   4481.64 o 
   5   2   0     6074.41     5139.17    330.19 o 
   6   2   0     6723.79     4881.62    188.40 o 
   7   2   0      893.86      933.90    127.13 o 
   8   2   0    10546.51     9773.05    728.35 o 
   9   2   0      129.85      126.82      7.50 o 
  10   2   0     1111.61      796.66     44.26 o 
  11   2   0     1368.01     1367.01    113.03 o 
  12   2   0     1311.77     1059.00     43.87 o 
  13   2   0     3549.11     3650.83    198.20 o 
  14   2   0       39.40       51.49      7.20 o 
  15   2   0       11.27      -12.18      9.92 o 
  16   2   0      145.82      119.89     32.35 o 
  17   2   0       32.67       43.00     13.91 o 
  18   2   0      157.99      149.34     17.50 o 
  19   2   0      321.94      379.59     26.40 o 
  20   2   0        0.20       17.02     13.34 o 
  21   2   0      290.55      304.71     24.96 o 
  22   2   0        7.78       -3.90     14.31 o 
   1   3   0      500.30      497.80     16.51 o 
   2   3   0   173005.06   150828.94   5099.32 o 
   3   3   0      342.86      393.86     17.87 o 
   4   3   0    68066.23    52015.75   1822.60 o 
   5   3   0     6777.18     6523.73    239.86 o 
   6   3   0       78.66      114.94      6.53 o 
   7   3   0     2226.63     1376.69     86.27 o 
   8   3   0     9519.52    10134.57    631.94 o 
   9   3   0      691.84      674.48     41.88 o 
  10   3   0     3520.35     3605.73    243.44 o 
  11   3   0      446.71      390.20     20.86 o 
  12   3   0      992.47      751.98     31.84 o 
  13   3   0      743.92      726.97     42.80 o 
  14   3   0      415.72      405.77     27.08 o 
  15   3   0      238.56      234.43     26.86 o 
  16   3   0       15.12       -9.68     11.12 o 
  17   3   0     1235.68     1311.31     61.95 o 
  18   3   0      262.05      228.83     20.49 o 
  19   3   0       65.17       64.12     14.99 o 
  20   3   0        0.52       19.78     15.04 o 
  21   3   0       26.17       53.40     15.88 o 
  22   3   0      133.05      222.35     21.35 o 
   0   4   0    22049.07    20897.88    821.09 o 
   1   4   0     2622.75     2994.91     89.77 o 
   2   4   0    49261.94    49061.73   1728.68 o 
   3   4   0     2112.62     2107.16     71.80 o 
   4   4   0      118.87       95.09      6.06 o 
   5   4   0    11551.46     8161.50    329.39 o 
   6   4   0     3587.08     3820.75    283.87 o 
   7   4   0     7684.81     7155.58    451.17 o 
   8   4   0     3818.73     3300.88    117.39 o 
   9   4   0     6922.65     6447.03    523.35 o 
  10   4   0     6744.56     7225.70    476.05 o 
  11   4   0      409.09      341.48     23.80 o 
  12   4   0     8463.96     8306.02    906.40 o 
  13   4   0        1.72       -9.61      6.41 o 
  14   4   0       14.03        0.59      7.47 o 
  15   4   0       47.25       53.12      8.84 o 
  16   4   0      552.02      618.36     33.80 o 
  17   4   0       67.54       93.06     14.69 o 
  18   4   0        3.75      -16.19     10.79 o 
  19   4   0       33.20       51.49     13.84 o 
  20   4   0       59.67       13.57     14.35 o 
  21   4   0       24.88       29.18     14.80 o 
  22   4   0       36.13       37.19     16.25 o 
   1   5   0      318.86      271.87      9.67 o 
   2   5   0    12551.33    12983.98    386.49 o 
   3   5   0     5537.50     6117.30    181.82 o 
   4   5   0    27201.93    27021.04   1718.03 o 
   5   5   0     3622.92     2363.45    143.63 o 
   6   5   0    55448.25    58073.98   2216.87 o 
   7   5   0       11.70       45.69      4.77 o 
   8   5   0    19421.50    17520.13    724.14 o 
   9   5   0     5171.75     4896.26    295.10 o 
  10   5   0        9.07       14.91      5.79 o 
  11   5   0     1650.95     1844.10    145.59 o 
  12   5   0      138.69      127.24      8.51 o 
  13   5   0     1140.71     1107.24     78.73 o 
  14   5   0      731.63      751.02     40.92 o 
  15   5   0      268.18      217.87     13.49 o 
  16   5   0       42.97       48.83     12.63 o 
  17   5   0        7.66      -14.05     11.91 o 
  18   5   0       88.50       63.28     13.63 o 
  19   5   0        3.29      -10.97     12.43 o 
  20   5   0       39.22       12.00     14.33 o 
  21   5   0      354.34      516.68     33.25 o 
  22   5   0       10.84       57.27     17.64 o 
   0   6   0     8307.75     9306.41    364.65 o 
   1   6   0     8811.45    10354.16    286.28 o 
   2   6   0    22984.63    24201.84    722.52 o 
   3   6   0     7863.95     9034.48    269.48 o 
   4   6   0      688.47      615.68     23.05 o 
   5   6   0    16138.28    18092.91    610.38 o 
   6   6   0     2984.65     2737.87     93.97 o 
   7   6   0     3959.10     4452.29    151.10 o 
   8   6   0     5015.66     3307.76    117.72 o 
   9   6   0      228.75      171.71     10.83 o 
  10   6   0     1250.45     1167.04     44.04 o 
  11   6   0      163.20      223.89     20.73 o 
  12   6   0       53.63       46.46      7.50 o 
  13   6   0      835.95      991.57     49.44 o 
  14   6   0       50.91       45.24      8.09 o 
  15   6   0        2.45       -7.46      7.50 o 
  16   6   0        0.72      -16.36     11.31 o 
  17   6   0      113.87      109.90     15.93 o 
  18   6   0       73.66       71.79     14.05 o 
  19   6   0       35.83       34.91     13.92 o 
  20   6   0       37.21       91.48     28.50 o 
  21   6   0       46.06       23.95     14.89 o 
   1   7   0      562.01      351.22     11.53 o 
   2   7   0     4039.81     4139.91    124.10 o 
   3   7   0     2441.03     2336.83     70.99 o 
   4   7   0    14232.09    13990.03    371.15 o 
   5   7   0    20124.19    20894.94    705.41 o 
   6   7   0      408.98      389.61     17.22 o 
   7   7   0       75.56       92.24      8.36 o 
   8   7   0      600.60      654.48     42.44 o 
   9   7   0      810.68      752.11     29.07 o 
  10   7   0     3061.84     2658.69    143.21 o 
  11   7   0       80.93       97.60     12.26 o 
  12   7   0      492.62      319.90     14.30 o 
  13   7   0     1020.36     1072.40     62.25 o 
  14   7   0       17.99       21.88      8.17 o 
  15   7   0        0.19        0.28      8.31 o 
  16   7   0        4.57       -6.26     11.54 o 
  17   7   0      150.90      142.34     20.00 o 
  18   7   0        0.14      -15.62     11.87 o 
  19   7   0       18.70       13.94     12.32 o 
  20   7   0        0.14        2.62     14.20 o 
  21   7   0        1.98       -7.46     14.67 o 
   0   8   0      492.77      688.83     29.20 o 
   1   8   0     2166.48     2466.43     69.24 o 
   2   8   0     1187.48     1048.06     36.49 o 
   3   8   0      674.43      732.53     21.05 o 
   4   8   0     5678.57     6357.32    169.99 o 
   5   8   0      859.07      741.13     21.55 o 
   6   8   0      403.16      490.50     17.30 o 
   7   8   0        0.58       17.85     11.20 o 
   8   8   0     6003.10     6937.44    281.44 o 
   9   8   0      216.48      251.65     23.85 o 
  10   8   0     1029.67      993.20     63.51 o 
  11   8   0      778.87      588.09     22.48 o 
  12   8   0       12.51       31.90      7.55 o 
  13   8   0      395.09      331.57     16.27 o 
  14   8   0      608.89      592.52     23.29 o 
  15   8   0       54.69       84.68      9.74 o 
  16   8   0      344.77      373.57     24.50 o 
  17   8   0        8.81        2.57     11.43 o 
  18   8   0       24.69       34.33     13.32 o 
  19   8   0       18.40       40.01     14.51 o 
  20   8   0      164.79      216.08     28.85 o 
   1   9   0    16631.19    17948.90    495.03 o 
   2   9   0       84.76      131.81      6.95 o 
   3   9   0    11887.78    12962.81    386.61 o 
   4   9   0     4996.22     5560.59    149.13 o 
   5   9   0      144.45      271.98     10.10 o 
   6   9   0      116.47      176.51      8.25 o 
   7   9   0      275.44      298.09     12.93 o 
   8   9   0       48.10       36.86      6.36 o 
   9   9   0     2374.89     1868.73    123.11 o 
  10   9   0      236.32      210.36     15.01 o 
  11   9   0      188.03      162.57     12.65 o 
  12   9   0       52.09       32.50      8.65 o 
  13   9   0        6.74      -15.26     13.96 o 
  14   9   0      116.52      101.87     11.29 o 
  15   9   0     1792.77     2116.20    151.46 o 
  16   9   0      613.70      528.88     41.99 o 
  17   9   0      637.88      741.44     54.37 o 
  18   9   0      391.24      466.63     41.33 o 
  19   9   0      117.19      105.22     21.72 o 
   0  10   0    13799.36    15686.97    612.49 o 
   1  10   0      802.89      748.04     22.83 o 
   2  10   0      290.18      367.84     13.13 o 
   3  10   0     4390.86     4573.23    127.88 o 
   4  10   0     2166.66     2470.56     67.42 o 
   5  10   0     2905.53     3040.31     82.71 o 
   6  10   0     1049.69     1140.23     32.47 o 
   7  10   0        4.51       -3.16      4.35 o 
   8  10   0      229.84      259.41     10.94 o 
   9  10   0     4020.37     3981.77    143.52 o 
  10  10   0      241.09      224.19     18.34 o 
  11  10   0      218.24      149.33     16.16 o 
  12  10   0     7232.55     8142.59    281.14 o 
  13  10   0      102.02      161.93     20.89 o 
  14  10   0      221.06      174.43     43.35 o 
  15  10   0        6.36       15.56      9.48 o 
  16  10   0        0.11       20.78     17.12 o 
  17  10   0      325.73      319.56     33.45 o 
   1  11   0      381.14      508.56     16.93 o 
   2  11   0    10211.38    10886.58    301.49 o 
   3  11   0      108.74       88.29      7.13 o 
   4  11   0        5.90       -6.47      4.32 o 
   5  11   0     5087.04     5009.70    134.89 o 
   6  11   0      974.07      972.18     28.29 o 
   7  11   0      730.95      650.33     20.27 o 
   8  11   0     1233.85     1211.72     34.82 o 
   9  11   0      171.20      148.01      8.69 o 
  10  11   0      590.12      645.85     23.55 o 
  11  11   0      211.62      173.12     15.13 o 
  12  11   0      117.35      157.49     19.70 o 
  13  11   0      224.65      215.43     24.01 o 
  14  11   0       49.86      113.30     14.43 o 
  15  11   0      235.67      193.34     42.77 o 
   0  12   0       78.97       38.48      7.96 o 
   1  12   0     1207.49     1227.93     36.20 o 
   2  12   0     4398.62     4463.17    124.79 o 
   3  12   0        0.29       15.98      5.06 o 
   4  12   0       50.87       51.56      5.11 o 
   5  12   0     3978.33     3725.93    109.93 o 
   6  12   0      912.27      796.99     23.98 o 
   7  12   0     1910.88     2248.58     62.21 o 
   8  12   0      228.77      247.04     12.04 o 
   9  12   0     4110.21     4201.05    126.40 o 
  10  12   0      591.42      578.98     19.61 o 
  11  12   0      252.81      280.14     15.25 o 
  12  12   0      666.06      735.93     38.14 o 
  13  12   0      837.56      968.35     85.66 o 
  14  12   0      617.55      649.08     39.28 o 
  15  12   0        8.55        9.34      8.65 o 
   1  13   0        9.60       49.37      6.02 o 
   2  13   0     1718.60     1999.86     57.32 o 
   3  13   0        6.15       -0.95      5.29 o 
   4  13   0     1139.94     1067.33     29.00 o 
   5  13   0     7376.11     7256.19    183.44 o 
   6  13   0     4153.25     4590.24    116.69 o 
   7  13   0     1838.36     1819.73     55.58 o 
   8  13   0      493.37      460.57     16.46 o 
   9  13   0        0.84       -7.93      8.76 o 
  10  13   0       28.58       20.85     14.79 o 
  11  13   0       72.19      108.46     10.80 o 
  12  13   0        3.20       -3.38      8.93 o 
  13  13   0     1220.34     1330.14     49.00 o 
  14  13   0      188.76      286.58     22.21 o 
  15  13   0        0.75        2.22     13.56 o 
   0  14   0      104.47      161.59     21.82 o 
   1  14   0     3106.79     3010.18     85.14 o 
   2  14   0      129.49      135.96      8.91 o 
   3  14   0      212.78      184.68     10.09 o 
   4  14   0        1.84       -7.85      5.23 o 
   5  14   0     2673.00     2746.55     70.86 o 
   6  14   0     3043.28     3242.33     83.50 o 
   7  14   0     2685.63     2791.09     79.18 o 
   8  14   0        6.07      -13.66      9.11 o 
   9  14   0     3008.29     3473.24    117.31 o 
  10  14   0       74.11      108.52     10.77 o 
  11  14   0     1114.58     1495.68     54.41 o 
  12  14   0       24.12       33.71      9.88 o 
  13  14   0        2.20       -4.54     12.04 o 
  14  14   0       76.34      112.47     17.06 o 
  15  14   0      473.86      511.83     47.18 o 
   1  15   0     2325.39     2297.34     65.94 o 
   2  15   0     3002.36     3235.89     91.76 o 
   3  15   0     2181.47     2379.87     68.41 o 
   4  15   0       55.13       62.99      6.79 o 
   5  15   0        6.68        6.44      6.15 o 
   6  15   0       82.47       62.42      8.78 o 
   7  15   0       61.49       70.23      8.79 o 
   8  15   0       79.53       84.10      9.36 o 
   9  15   0      798.90      652.69     22.61 o 
  10  15   0      474.58      464.38     22.59 o 
  11  15   0      207.61      194.12     40.19 o 
  12  15   0     1428.09     1497.42    161.03 o 
  13  15   0       13.89        4.47     14.57 o 
  14  15   0      813.45      922.18     55.71 o 
  15  15   0      352.45      402.60     33.56 o 
   0  16   0        4.02       10.04     10.07 o 
   1  16   0     1031.32     1097.86     33.96 o 
   2  16   0      176.44      215.26     12.01 o 
   3  16   0        2.11       -6.92      7.08 o 
   4  16   0     1544.77     1572.47     46.52 o 
   5  16   0      225.42      204.62     12.20 o 
   6  16   0     1441.23     1480.46     44.09 o 
   7  16   0     4422.74     4636.09    129.80 o 
   8  16   0      216.45      252.67     13.56 o 
   9  16   0      378.76      372.64     16.22 o 
  10  16   0      682.17      726.62     28.43 o 
  11  16   0        0.16       -9.14     10.72 o 
  12  16   0      436.10      529.53     23.60 o 
  13  16   0     1461.98     1503.92    111.00 o 
  14  16   0        0.17        7.81     18.92 o 
  15  16   0      109.88      149.30     23.26 o 
   1  17   0     1949.97     1928.73     56.58 o 
   2  17   0      728.04      691.63     23.86 o 
   3  17   0        0.00        2.91     14.22 o 
   4  17   0      223.67      279.78     15.88 o 
   5  17   0       31.63       58.06     11.95 o 
   6  17   0      151.12      123.26     10.53 o 
   7  17   0       21.32       -0.80      8.32 o 
   8  17   0       89.71      134.94     12.64 o 
   9  17   0     1538.26     1525.07     51.56 o 
  10  17   0      149.33      167.09     13.77 o 
  11  17   0        0.00      -16.06     10.71 o 
  12  17   0       13.86       15.89     11.36 o 
  13  17   0      901.97      981.39     59.03 o 
  14  17   0       17.52        8.17     19.58 o 
  15  17   0        3.95        7.15     19.74 o 
   0  18   0     3463.49     3704.53    149.64 o 
   1  18   0      522.84      553.74     23.71 o 
   2  18   0     1411.70     1276.16     44.18 o 
   3  18   0      400.97      375.51     27.20 o 
   4  18   0      229.76      178.46     16.50 o 
   5  18   0     1444.43     1447.03     43.58 o 
   6  18   0      140.21      127.19     10.59 o 
   7  18   0       27.01       24.13     10.80 o 
   8  18   0      765.30      679.28     27.44 o 
   9  18   0       65.18       46.22     11.85 o 
  10  18   0      278.60      254.92     17.30 o 
  11  18   0        0.93       -8.96     14.92 o 
  12  18   0       59.63       40.66     12.68 o 
  13  18   0      253.42      208.80     26.10 o 
  14  18   0      453.98      444.34     37.49 o 
  15  18   0       24.63       66.50     22.48 o 
   1  19   0     4638.16     4450.79    141.35 o 
   2  19   0      133.99      114.84     12.29 o 
   3  19   0        7.89      -15.04     10.03 o 
   4  19   0       11.71        7.63      8.96 o 
   5  19   0      369.18      393.53     20.14 o 
   6  19   0      261.80      211.30     15.10 o 
   7  19   0       50.29       47.47     12.19 o 
   8  19   0       18.31       20.96     12.28 o 
   9  19   0      384.60      411.61     21.08 o 
  10  19   0       35.61       27.26     12.28 o 
  11  19   0      562.51      601.72     26.53 o 
  12  19   0      144.83      145.05     14.84 o 
  13  19   0      486.43      540.05     40.80 o 
  14  19   0      223.03      240.45     29.07 o 
  15  19   0      164.98      235.81     28.84 o 
   0  20   0      241.69      259.46     26.88 o 
   1  20   0      164.19      212.62     17.52 o 
   2  20   0      440.92      356.95     26.37 o 
   3  20   0      152.65      175.31     14.19 o 
   4  20   0       51.92       63.89     11.83 o 
   5  20   0        3.40        2.16     10.91 o 
   6  20   0      605.43      554.42     24.84 o 
   7  20   0      467.75      401.67     21.55 o 
   8  20   0       77.07       97.61     13.82 o 
   9  20   0      142.07      138.35     27.88 o 
  10  20   0       53.32       39.41     13.06 o 
  11  20   0        3.98      -11.17     15.06 o 
  12  20   0       10.05       -0.12     13.82 o 
  13  20   0        9.66       15.45     21.38 o 
  14  20   0       63.33       53.08     23.47 o 
   1  21   0        0.39      -15.81     12.20 o 
   2  21   0       71.36       94.46     20.94 o 
   3  21   0      926.38      753.55     39.60 o 
   4  21   0      114.66      102.53     15.60 o 
   5  21   0        2.53      -16.46     10.97 o 
   6  21   0       17.05       -6.58     11.91 o 
   7  21   0       58.67       34.61     12.73 o 
   8  21   0      113.58       91.59     14.08 o 
   9  21   0      195.39      224.47     17.15 o 
  10  21   0      640.00      758.30     31.65 o 
  11  21   0       43.00       37.23     14.16 o 
  12  21   0       10.96        9.04     27.01 o 
  13  21   0      191.33      192.80     28.01 o 
   0  22   0      502.51      468.39     38.05 o 
   1  22   0       10.14       26.37     13.99 o 
   2  22   0      671.53      653.97     38.50 o 
   3  22   0       52.78       37.41     14.18 o 
   4  22   0      114.40       70.70     15.19 o 
   5  22   0        0.15      -18.84     13.71 o 
   6  22   0      667.18      752.76     36.07 o 
   7  22   0      731.16      747.71     31.33 o 
   8  22   0      108.76      131.16     15.55 o 
   9  22   0        3.85       20.21     13.97 o 
  10  22   0     1329.83     1478.10     52.65 o 
  11  22   0       95.85      160.63     17.00 o 
   1  23   0      158.45      201.42     18.89 o 
   2  23   0        9.66        7.97     13.99 o 
   3  23   0      846.34      805.67     37.76 o 
   4  23   0        7.12       -8.74     14.17 o 
   5  23   0      139.21      128.78     17.56 o 
   6  23   0      225.88      234.64     20.75 o 
   7  23   0      101.27       71.97     16.92 o 
   8  23   0      100.95       45.32     16.80 o 
   9  23   0      229.45      312.40     20.67 o 
  10  23   0        0.02      -17.78     14.21 o 
   0  24   0        0.01       -4.05     20.26 o 
   1  24   0      338.14      404.13     26.83 o 
   2  24   0        6.85       29.67     15.23 o 
   3  24   0     1074.00     1031.62     45.97 o 
   4  24   0       28.96       14.85     15.62 o 
   5  24   0      155.69      156.48     18.99 o 
   6  24   0      978.08     1131.70     49.39 o 
   7  24   0       68.87       40.48     16.67 o 
   8  24   0       52.60       82.18     17.87 o 
   1  25   0      968.57     1027.51     46.43 o 
   2  25   0       15.59        4.10     20.99 o 
   3  25   0      240.09      254.00     26.73 o 
   4  25   0        4.77      -14.48     15.41 o 
   5  25   0      320.65      324.15     24.44 o 
 -21   0   1       18.35       11.82     20.62 o 
 -19   0   1       92.97        1.37     19.11 o 
 -17   0   1      625.82      288.66     32.10 o 
 -15   0   1      700.57      595.71     45.70 o 
 -13   0   1     1278.69     1453.43     68.96 o 
 -11   0   1     1530.00     1567.95    110.62 o 
  -9   0   1     4675.54     4675.78    158.11 o 
  -7   0   1      904.01     1144.16     39.47 o 
  -5   0   1     1537.85     1754.96     59.45 o 
  -3   0   1    26666.63    26193.46   1019.34 o 
  -1   0   1     2531.17     3407.97    207.67 o 
   3   0   1    40607.80    33400.18   1097.90 o 
   5   0   1      870.01      197.81     15.25 o 
   9   0   1     3487.75     3766.27    155.13 o 
  11   0   1     1817.00     1653.05     70.59 o 
  13   0   1      888.74      398.19     31.82 o 
  15   0   1      829.40      883.02     70.85 o 
  17   0   1     1046.08     1712.71    110.70 o 
  19   0   1      172.50      261.09     31.41 o 
  21   0   1       20.67       -4.34     20.17 o 
 -22   1   1        2.58      -14.66     14.76 o 
 -21   1   1      108.82      224.96     21.95 o 
 -20   1   1        9.69       -6.87     13.38 o 
 -19   1   1       15.87       -1.29     11.75 o 
 -18   1   1       13.06       -4.32     12.82 o 
 -17   1   1       27.19       37.94     13.68 o 
 -16   1   1     1461.40     1896.40     85.79 o 
 -15   1   1       88.91      202.61     18.33 o 
 -14   1   1      428.11      510.76     28.47 o 
 -13   1   1     1388.83     1836.24     93.98 o 
 -12   1   1      170.62      131.51     19.19 o 
 -11   1   1       36.53       41.02      5.12 o 
 -10   1   1      416.17      452.19     21.73 o 
  -9   1   1      708.67      896.21     54.58 o 
  -8   1   1     3637.83     3839.71    113.05 o 
  -6   1   1     4953.47     5901.37    198.50 o 
  -5   1   1    13092.24    14605.18    597.47 o 
  -4   1   1    14425.67    15954.87    533.45 o 
  -3   1   1    28394.89    27836.35    805.67 o 
  -2   1   1     7165.98     7173.71    215.77 o 
  -1   1   1      656.80      879.13     22.20 o 
   0   1   1     1726.50     1922.38     64.25 o 
   1   1   1      956.40     1090.91     31.10 o 
   2   1   1     7552.66     7271.16    212.11 o 
   3   1   1    21749.02     9937.13    431.10 o 
   4   1   1    16671.38    12995.68    425.95 o 
   5   1   1    20647.21    20408.65    638.20 o 
   6   1   1     6468.92     6277.52    235.68 o 
   7   1   1     9226.94    10508.00    325.82 o 
   8   1   1     2897.29     1571.44     68.71 o 
   9   1   1     1139.15     1407.25     44.21 o 
  10   1   1      577.63      578.18     19.42 o 
  11   1   1       43.57       42.02      6.47 o 
  12   1   1      244.51      230.33     17.61 o 
  13   1   1     2423.72     2742.82     83.86 o 
  14   1   1      277.44      143.09     34.85 o 
  15   1   1       87.59       95.46     13.05 o 
  16   1   1     1051.54      550.46     31.03 o 
  17   1   1       33.57       16.23     11.57 o 
  18   1   1       11.85        1.85     12.85 o 
  19   1   1       12.74        5.92     12.51 o 
  20   1   1       17.86       19.44     13.73 o 
  21   1   1       66.82       11.08     14.60 o 
  22   1   1        4.10        9.08     14.65 o 
 -22   2   1       14.46       21.63     15.50 o 
 -21   2   1       11.02      -12.62     14.16 o 
 -20   2   1      144.84      200.66     20.40 o 
 -19   2   1       26.62       37.29     14.22 o 
 -18   2   1       86.46       73.47     15.02 o 
 -17   2   1       74.73      128.95     16.26 o 
 -16   2   1      474.72      427.01     26.74 o 
 -15   2   1      412.12      416.65     25.09 o 
 -14   2   1        5.76        3.15     10.89 o 
 -13   2   1      910.17      867.77     57.38 o 
 -12   2   1      960.18     1018.46     31.68 o 
 -11   2   1      356.15      431.42     57.79 o 
 -10   2   1     1357.87     1214.79     46.32 o 
  -9   2   1      656.65      737.63     29.75 o 
  -8   2   1     3652.62     3757.38    176.52 o 
  -7   2   1      996.53     1144.76     45.54 o 
  -6   2   1     2771.98     3246.27    152.47 o 
  -5   2   1     4575.85     4741.09    137.14 o 
  -4   2   1     1616.17     1890.08     76.74 o 
  -3   2   1     3677.15     4156.38    138.10 o 
  -2   2   1      921.52      979.52     45.79 o 
  -1   2   1      232.20      177.43      7.45 o 
   0   2   1     2114.03     2129.85     52.70 o 
   1   2   1      403.97      245.13      8.26 o 
   2   2   1      882.79      954.56     42.99 o 
   3   2   1     2251.15     2921.97    109.81 o 
   4   2   1     2371.47     2276.54     67.84 o 
   5   2   1     2471.99     1494.39     76.17 o 
   6   2   1     3992.67     4107.10    129.27 o 
   7   2   1      827.11      937.40     54.72 o 
   8   2   1     2733.81     1710.79    117.24 o 
   9   2   1      675.61      723.11     61.00 o 
  11   2   1      624.16      720.56     27.46 o 
  12   2   1      806.72      710.70     56.43 o 
  13   2   1      928.35      838.67     30.26 o 
  14   2   1       10.45        1.00      6.30 o 
  15   2   1      329.91      299.21     25.48 o 
  16   2   1      384.12      252.92     23.40 o 
  17   2   1       40.40       42.80     26.40 o 
  18   2   1       63.17       89.91     14.68 o 
  19   2   1       26.93       46.99     16.36 o 
  20   2   1      101.03      152.99     25.31 o 
  21   2   1       16.28       53.58     15.69 o 
  22   2   1       17.03       32.05     15.58 o 
 -22   3   1        0.16        1.77     16.03 o 
 -21   3   1       21.53      -21.77     14.51 o 
 -20   3   1      168.35       31.31     14.95 o 
 -19   3   1        4.26       -2.48     13.50 o 
 -18   3   1      253.76      226.23     20.23 o 
 -17   3   1       33.07       17.48     15.16 o 
 -16   3   1       83.16       34.36     16.99 o 
 -15   3   1      232.49       95.89     13.81 o 
 -14   3   1      619.79      707.80     26.73 o 
 -13   3   1      230.58      213.21     11.16 o 
 -12   3   1     4063.43     4704.94    247.85 o 
 -11   3   1     1684.18     1648.34     50.00 o 
 -10   3   1      562.56      477.61     43.49 o 
  -9   3   1      879.97      999.20     36.31 o 
  -8   3   1     2469.31     2407.09    150.87 o 
  -7   3   1     5193.99     6651.12    271.54 o 
  -6   3   1     4895.08     5551.16    184.57 o 
  -5   3   1     2586.30     3002.32    101.36 o 
  -4   3   1    27409.83    29314.67    929.81 o 
  -3   3   1     4015.59     3767.29    117.36 o 
  -2   3   1    11182.89     9600.58    277.89 o 
  -1   3   1     3998.57     4394.49    117.66 o 
   0   3   1     3824.14     4243.41    126.91 o 
   1   3   1     4827.33     4738.76    128.82 o 
   2   3   1     7289.88     7587.77    227.20 o 
   3   3   1     2294.66     2730.09     93.44 o 
   4   3   1    14995.48    19286.83    649.47 o 
   5   3   1     3829.43     3723.26    109.97 o 
   6   3   1     5242.64     5024.98    361.40 o 
   7   3   1     9496.04    10012.83    265.84 o 
   8   3   1     1495.49      923.32     93.73 o 
   9   3   1      563.36      199.19     13.00 o 
  10   3   1      665.51      590.64     20.00 o 
  11   3   1     1317.15      839.61     39.81 o 
  13   3   1      199.75      190.40     12.60 o 
  14   3   1      389.36      314.15     23.00 o 
  15   3   1      385.15      555.70     20.51 o 
  16   3   1      112.32      140.89     19.31 o 
  17   3   1       47.80       46.66     12.73 o 
  18   3   1      239.02      271.60     22.06 o 
  19   3   1        7.15        4.86     12.82 o 
  20   3   1      304.85      503.72     31.00 o 
  21   3   1       38.99       83.40     17.15 o 
  22   3   1        0.09        1.00     19.37 o 
 -22   4   1        7.67       52.23     16.84 o 
 -21   4   1        8.94       23.32     21.64 o 
 -20   4   1       58.29       12.37     14.09 o 
 -19   4   1        2.22      -11.59     13.40 o 
 -18   4   1       56.11       17.81     14.02 o 
 -17   4   1       71.33       48.21     14.73 o 
 -16   4   1     1037.75     1485.43     68.79 o 
 -15   4   1      366.02      115.93     14.79 o 
 -14   4   1       91.82       80.01      7.99 o 
 -12   4   1      152.12      203.97     23.33 o 
 -11   4   1     1269.53     1623.15    173.45 o 
  -9   4   1     3773.08     3437.99    367.72 o 
  -8   4   1     3259.29     3854.42    188.08 o 
  -7   4   1     6623.53     7151.50    238.63 o 
  -6   4   1     5924.97     6078.70    160.49 o 
  -5   4   1      765.51      754.12     38.32 o 
  -4   4   1    11046.29    10170.37    318.25 o 
  -3   4   1     4084.63     4224.98    123.72 o 
  -2   4   1      173.72      210.22      6.11 o 
  -1   4   1     1140.43     1232.34     72.41 o 
   0   4   1      211.74      240.47      8.42 o 
   1   4   1     2098.16     1837.23     85.36 o 
   2   4   1      143.59      198.55      6.72 o 
   3   4   1     4895.03     4834.32    142.39 o 
   4   4   1     6217.62     7627.99    255.81 o 
   5   4   1      704.13      809.37     22.55 o 
   7   4   1     6733.29     6763.86    229.86 o 
   8   4   1     4549.51     4598.94    138.03 o 
   9   4   1     4241.07     3463.61    123.48 o 
  10   4   1     4924.71     4725.63    149.79 o 
  11   4   1     2123.52     2686.80     97.17 o 
  12   4   1      278.77      340.34     14.65 o 
  13   4   1      859.66     1066.53     55.64 o 
  14   4   1      106.26       67.24      8.35 o 
  15   4   1      580.01      719.85     34.03 o 
  16   4   1      565.43      112.87     14.22 o 
  17   4   1       58.20       52.99     13.22 o 
  18   4   1       87.63      110.33     15.47 o 
  19   4   1        3.98       12.27     12.19 o 
  20   4   1       83.58      114.30     16.61 o 
  21   4   1        4.80        1.05     14.39 o 
  22   4   1        4.13        1.22     14.50 o 
 -22   5   1       20.11        4.55     16.44 o 
 -21   5   1      133.83      202.60     21.19 o 
 -20   5   1        9.77      -12.71     13.10 o 
 -19   5   1       26.62        0.00     12.22 o 
 -18   5   1        2.89      -10.95     12.52 o 
 -17   5   1      176.02       63.66     14.34 o 
 -16   5   1      105.43        4.49     12.65 o 
 -15   5   1      213.83      226.52     19.14 o 
 -14   5   1      456.53      511.56     19.14 o 
 -13   5   1      317.70      226.05     12.12 o 
 -12   5   1      467.18      146.00     27.95 o 
 -11   5   1     2413.02      915.35     43.18 o 
 -10   5   1     1160.98     1171.68     44.86 o 
  -9   5   1      954.35     1264.71     79.84 o 
  -8   5   1     4267.13     5182.63    212.13 o 
  -7   5   1     2431.44     2977.04    142.27 o 
  -6   5   1     2204.83     2616.08     86.97 o 
  -5   5   1     5499.34     6006.18    202.31 o 
  -4   5   1     9710.10    10266.57    270.11 o 
  -3   5   1     4139.15     4648.66    172.58 o 
  -2   5   1    14152.40    14602.76    468.26 o 
  -1   5   1     3957.76     3499.80    125.98 o 
   0   5   1    10112.35    10514.61    314.30 o 
   1   5   1     2457.00     2823.10     94.89 o 
   2   5   1     9236.12    11114.82    332.23 o 
   3   5   1     6127.12     6043.42    161.60 o 
   4   5   1     7431.14     8990.77    264.50 o 
   5   5   1     7598.89     7363.55    216.43 o 
   6   5   1     1181.99     1735.91     60.02 o 
   7   5   1     3782.43     4040.43    107.22 o 
   8   5   1     6889.61     6780.02    200.02 o 
   9   5   1     1766.69     1942.10     64.20 o 
  10   5   1     1397.62     1176.22     83.89 o 
  11   5   1     4200.47     4975.42    156.14 o 
  12   5   1      819.87      964.89     31.14 o 
  13   5   1      327.39      241.67     12.46 o 
  14   5   1      286.11      292.41     31.44 o 
  15   5   1      147.80       80.43     12.79 o 
  16   5   1      176.26      187.76     24.90 o 
  17   5   1      272.41      353.61     23.79 o 
  18   5   1        5.31       -5.92     10.80 o 
  19   5   1       44.38      108.11     16.06 o 
  20   5   1       13.11       -7.00     14.06 o 
  21   5   1       93.79       61.42     15.38 o 
  22   5   1       26.20       44.62     17.10 o 
 -21   6   1       15.02       -4.71     16.69 o 
 -20   6   1       88.48      164.39     19.15 o 
 -19   6   1       12.02       -9.86     13.41 o 
 -18   6   1       44.88       72.44     15.01 o 
 -17   6   1       88.67      105.53     16.30 o 
 -16   6   1       91.47       95.83     15.06 o 
 -15   6   1      270.38      347.53     23.05 o 
 -14   6   1      266.79       32.11     12.32 o 
 -13   6   1     2397.71     2713.82    338.41 o 
 -12   6   1     2802.37     3087.08     91.48 o 
 -10   6   1      866.38      932.63     29.40 o 
  -8   6   1    10164.20    10652.85    331.01 o 
  -7   6   1     5275.47     4785.68    142.85 o 
  -6   6   1     3805.53     5249.35    203.23 o 
  -5   6   1     1529.79     1731.49     71.78 o 
  -4   6   1     2137.59     3036.94    102.48 o 
  -3   6   1     3386.82     3887.04    112.80 o 
  -2   6   1    16407.09    16211.55    451.74 o 
  -1   6   1     5027.60     5555.33    237.24 o 
   0   6   1     8052.66     8439.06    251.72 o 
   1   6   1     2696.61     3797.74    197.06 o 
   2   6   1    12880.00    14161.72    421.15 o 
   3   6   1     3923.26     4282.55    114.97 o 
   4   6   1     3577.54     3901.53    115.27 o 
   5   6   1     2534.97     2218.75     66.26 o 
   6   6   1     7084.00     7140.71    209.71 o 
   7   6   1     2827.43     3492.64    160.01 o 
   9   6   1     3930.61     4539.25    134.44 o 
  10   6   1      526.41      470.30     29.28 o 
  11   6   1     2411.60     2530.39    115.85 o 
  12   6   1     2080.55     1424.29    110.10 o 
  13   6   1     3527.81     3810.17    125.88 o 
  14   6   1      487.76      478.13     32.89 o 
  15   6   1      145.08       63.56     23.07 o 
  16   6   1      102.68      108.65     13.94 o 
  17   6   1       89.79       73.60     15.52 o 
  18   6   1       32.40       10.51     11.99 o 
  19   6   1        7.71       -3.09     12.17 o 
  20   6   1       50.27       52.86     14.87 o 
  21   6   1       27.13       12.67     15.25 o 
 -21   7   1       17.63       11.50     14.43 o 
 -20   7   1       19.72       35.54     15.01 o 
 -19   7   1       26.78       32.90     14.80 o 
 -18   7   1      159.47      283.38     22.71 o 
 -17   7   1      183.32       64.77     13.53 o 
 -16   7   1      244.34      286.03     21.78 o 
 -15   7   1      391.52      539.64     29.89 o 
 -14   7   1      572.07      499.68     25.67 o 
 -13   7   1      961.46     1138.36     52.01 o 
 -12   7   1      456.62      561.82     41.60 o 
 -11   7   1      755.12      925.69     29.75 o 
 -10   7   1      377.81      428.35     16.32 o 
  -9   7   1      361.70      477.62     26.45 o 
  -8   7   1     5743.96     6063.73    190.68 o 
  -7   7   1     1371.37     1772.00     70.21 o 
  -6   7   1     3795.24     3950.17    105.33 o 
  -5   7   1    12373.11    17607.21    676.89 o 
  -4   7   1     1183.49     1426.35     39.13 o 
  -3   7   1     2870.87     2793.24     71.33 o 
  -2   7   1     9529.69    10229.08    284.61 o 
  -1   7   1     1695.03     1966.95     66.85 o 
   0   7   1      639.45      554.93     20.14 o 
   1   7   1     2591.35     2536.97    107.74 o 
   2   7   1     7988.05     8989.42    268.02 o 
   3   7   1     1739.51     2043.91     72.94 o 
   4   7   1     1327.72     1549.58     42.46 o 
   5   7   1    23001.51    23342.27    685.43 o 
   6   7   1     2034.82     2764.82     94.71 o 
   7   7   1     2511.75     2542.88     76.85 o 
   8   7   1     6252.19     6564.01    193.82 o 
   9   7   1      619.39      644.10     21.95 o 
  10   7   1      325.23      239.32     19.14 o 
  11   7   1      469.84      244.73     18.77 o 
  12   7   1      247.15       71.35      7.33 o 
  13   7   1      531.70      181.23     24.35 o 
  14   7   1      532.50      511.11     25.68 o 
  15   7   1      222.76       40.48     17.05 o 
  16   7   1      177.16       87.82     13.55 o 
  17   7   1      311.75      491.71     29.25 o 
  18   7   1       85.67        7.04     11.77 o 
  19   7   1       15.29        0.29     13.10 o 
  20   7   1       27.90       16.65     20.29 o 
 -21   8   1      157.00       62.96     16.13 o 
 -20   8   1      185.54      374.46     26.51 o 
 -19   8   1      110.19        5.09     13.47 o 
 -18   8   1      118.94      218.22     20.06 o 
 -17   8   1      123.29      212.92     19.70 o 
 -16   8   1      190.31      207.18     18.69 o 
 -15   8   1      417.25      338.00     23.18 o 
 -14   8   1      178.75      197.09     11.75 o 
 -13   8   1      587.21      524.74     95.49 o 
 -12   8   1     4125.94     3908.00    115.45 o 
 -11   8   1      666.03      692.76     66.83 o 
 -10   8   1     4325.03     4161.09    212.12 o 
  -9   8   1      165.86      155.83     14.23 o 
  -8   8   1      467.95      503.05     21.24 o 
  -7   8   1     1710.63     1632.09     44.76 o 
  -6   8   1     1016.11     1425.37     49.85 o 
  -5   8   1     2718.28     3100.53     83.59 o 
  -4   8   1     2497.16     3148.77    128.77 o 
  -3   8   1     1354.13     1429.11     37.02 o 
  -2   8   1     3387.62     3062.70    131.14 o 
  -1   8   1     2738.68     3442.36    191.36 o 
   0   8   1     7934.95     8323.27    230.26 o 
   1   8   1     5104.65     4876.76    248.77 o 
   2   8   1     1828.53     2134.44    113.78 o 
   3   8   1     1382.86     1432.94     39.47 o 
   4   8   1     4188.13     4255.31    114.28 o 
   5   8   1     3031.43     3494.36     94.34 o 
   6   8   1     1816.39     1955.87     59.07 o 
   7   8   1     1062.17     1276.79     45.46 o 
   8   8   1      529.87      504.73     18.20 o 
   9   8   1      184.75      188.46     10.61 o 
  10   8   1     2323.22     2533.86    155.17 o 
  11   8   1      855.79      876.67     29.14 o 
  12   8   1     2743.91     2993.16    184.85 o 
  13   8   1      928.70      910.28     35.46 o 
  14   8   1      193.59       71.60      6.87 o 
  15   8   1      521.80      569.42     36.26 o 
  16   8   1      205.46      310.18     20.00 o 
  17   8   1      101.60       82.40     20.08 o 
  18   8   1       65.78       20.02     19.27 o 
  19   8   1      204.72      311.41     33.28 o 
 -20   9   1      248.30      440.79     31.61 o 
 -19   9   1       20.91       18.78     14.56 o 
 -18   9   1      219.91      344.71     49.33 o 
 -17   9   1       35.54       73.07     14.53 o 
 -16   9   1       46.26       65.68     14.20 o 
 -15   9   1      655.55      106.97     23.47 o 
 -14   9   1     1032.96     1299.34     41.42 o 
 -13   9   1     2357.44      868.72     61.16 o 
 -12   9   1     2424.34     1804.50     80.69 o 
 -11   9   1       69.26       35.10      8.84 o 
 -10   9   1     1456.61     1473.03     41.58 o 
  -9   9   1      889.34      927.70     34.45 o 
  -8   9   1      306.12      375.33     16.30 o 
  -7   9   1      853.14      817.14     31.17 o 
  -6   9   1      637.23      553.54     19.28 o 
  -5   9   1       65.80      109.26     12.61 o 
  -4   9   1     7973.60     9433.71    262.25 o 
  -3   9   1     1127.09     1068.11     31.24 o 
  -2   9   1     4755.32     5986.94    269.66 o 
  -1   9   1       60.49       82.54      5.47 o 
   0   9   1    16620.73    16615.66    459.53 o 
   1   9   1      109.29      142.27     15.93 o 
   2   9   1     8220.62     8133.88    330.31 o 
   3   9   1     1137.51     1077.17     34.16 o 
   4   9   1     6606.19     8608.44    230.36 o 
   5   9   1      101.00      154.54      7.12 o 
   6   9   1      506.24      523.52     17.91 o 
   7   9   1      532.17      637.67     24.93 o 
   8   9   1      544.00      528.63     18.92 o 
   9   9   1     1046.67     1035.68     33.33 o 
  10   9   1      792.97     1030.75     61.23 o 
  11   9   1       67.41       50.57      8.32 o 
  12   9   1     3069.18     2939.50     89.03 o 
  13   9   1     3901.95     4380.02    131.10 o 
  15   9   1     1219.92      483.51     35.50 o 
  16   9   1       25.93       52.15     16.55 o 
  17   9   1       33.43       13.85     10.45 o 
 -19  10   1        7.02        2.08     20.67 o 
 -18  10   1      136.08       38.89     19.49 o 
 -17  10   1      157.14      112.10     23.00 o 
 -16  10   1      708.88      828.88     59.74 o 
 -15  10   1      432.06      460.55     25.27 o 
 -14  10   1     1561.10     1718.14     53.06 o 
 -13  10   1     1005.51     1053.39     53.13 o 
 -12  10   1     3050.72     3284.78    239.19 o 
 -11  10   1     1648.72     1950.09     68.91 o 
 -10  10   1      293.12      324.48     14.89 o 
  -9  10   1      319.86      416.16     25.42 o 
  -8  10   1      182.22      198.48     10.58 o 
  -7  10   1      249.73      212.20     18.22 o 
  -6  10   1     4738.73     5220.62    175.69 o 
  -5  10   1     1127.98     1212.68     35.66 o 
  -4  10   1      659.54      526.79     17.33 o 
  -3  10   1     2293.64     3176.31    148.06 o 
  -2  10   1     4288.42     4310.41    180.49 o 
  -1  10   1     1793.90     2181.55    103.45 o 
   0  10   1     7601.86     8636.99    239.51 o 
   1  10   1     2989.56     2835.98    104.11 o 
   2  10   1     2298.75     2977.84    150.74 o 
   3  10   1     4097.06     4424.85    163.67 o 
   4  10   1      501.39      467.16     14.73 o 
   5  10   1      869.98     1103.54     31.31 o 
   6  10   1     3386.77     4169.39    112.49 o 
   7  10   1      140.93      141.96     15.02 o 
   8  10   1      252.29      286.30     11.36 o 
   9  10   1      567.32      626.36     25.10 o 
  10  10   1      225.56      275.34     18.39 o 
  11  10   1     2044.82     2250.83     69.08 o 
  12  10   1     2427.69     2809.14    206.79 o 
  13  10   1      631.75      557.89     37.37 o 
  14  10   1      841.11       88.50     16.41 o 
  15  10   1      771.02      892.03     45.37 o 
  16  10   1      489.13      303.40     50.90 o 
 -18  11   1       80.15      118.04     24.52 o 
 -17  11   1      565.15      654.29     49.92 o 
 -16  11   1      279.82      376.11     34.33 o 
 -15  11   1        3.63       22.80     11.84 o 
 -14  11   1      348.54      477.68     29.76 o 
 -13  11   1      688.81      708.42     28.20 o 
 -12  11   1      783.61      746.54     52.06 o 
 -11  11   1     1873.93     2150.69     90.14 o 
 -10  11   1      583.69      393.54     24.17 o 
  -9  11   1      345.29      457.89     17.32 o 
  -8  11   1       66.58       79.04      7.79 o 
  -7  11   1     3259.42     3662.46    124.30 o 
  -6  11   1      417.07      406.34     15.03 o 
  -5  11   1     1863.61     1917.94     68.25 o 
  -4  11   1      985.80      782.82     24.36 o 
  -3  11   1      709.86      736.52     22.74 o 
  -2  11   1     5658.49     6118.11    171.01 o 
  -1  11   1     3901.19     4575.39    246.15 o 
   0  11   1       89.93      224.23     10.08 o 
   1  11   1     7028.03     6275.57    246.12 o 
   2  11   1     4819.74     5434.15    150.06 o 
   3  11   1      954.85      908.58     29.79 o 
   4  11   1      645.65      620.29     18.91 o 
   5  11   1     1147.46     1391.43     47.56 o 
   6  11   1      398.08      403.81     13.97 o 
   7  11   1     2663.29     3106.88     84.65 o 
   8  11   1       40.18       37.98      5.65 o 
   9  11   1      590.33      658.41     20.81 o 
  10  11   1      615.26      655.76     23.57 o 
  11  11   1     1644.10     1945.43     68.93 o 
  12  11   1      425.02      269.78     27.09 o 
  13  11   1      440.85      441.76     37.02 o 
  14  11   1      189.52       49.36     16.22 o 
  15  11   1        2.77        4.62     11.69 o 
  16  11   1      203.46      191.48     15.98 o 
 -16  12   1       37.10       35.42     20.23 o 
 -15  12   1       25.18       38.28     23.70 o 
 -14  12   1       14.72       23.67     12.31 o 
 -13  12   1      209.48      244.23     41.27 o 
 -12  12   1     1300.18     1286.99     57.03 o 
 -11  12   1      947.78     1030.89     39.36 o 
 -10  12   1     2493.77     2453.43     75.51 o 
  -9  12   1     2552.36     2583.89    146.93 o 
  -8  12   1      323.72      278.74     12.79 o 
  -7  12   1     1444.01     1620.44     47.32 o 
  -6  12   1      383.72      538.33     26.24 o 
  -5  12   1      559.70      783.27     32.76 o 
  -4  12   1     1182.68     1419.66     56.10 o 
  -3  12   1      474.25      526.86     17.71 o 
  -2  12   1     1763.52     1735.36     56.39 o 
  -1  12   1    11983.47    12589.00    351.01 o 
   0  12   1     5102.89     5475.07    152.30 o 
   1  12   1     8703.54    10329.93    286.55 o 
   2  12   1      949.29     1177.16     57.16 o 
   3  12   1      430.95      535.45     21.21 o 
   4  12   1     2204.33     1998.14     81.25 o 
   5  12   1     1032.29     1091.79     41.84 o 
   6  12   1      695.60      795.69     28.86 o 
   7  12   1     1683.30     1726.69     48.39 o 
   8  12   1      222.08      196.38      9.84 o 
   9  12   1     2246.30     2506.94     76.83 o 
  10  12   1     1337.95     1665.72    104.49 o 
  11  12   1     1232.27     1268.55     41.56 o 
  12  12   1      938.77      935.61     53.21 o 
  13  12   1      118.47       77.24     10.77 o 
  14  12   1       27.18       48.50     12.39 o 
  15  12   1       43.83       78.64     16.77 o 
  16  12   1       58.55      105.83     16.28 o 
 -15  13   1      349.10      292.75     16.86 o 
 -14  13   1      398.58      353.47     28.74 o 
 -13  13   1      183.81      188.12     21.79 o 
 -12  13   1      117.65      149.03     20.25 o 
 -11  13   1      210.62      255.88     25.66 o 
 -10  13   1     5193.43     5061.76    229.65 o 
  -9  13   1     3825.95     3671.31    116.09 o 
  -8  13   1      165.36      144.93      9.99 o 
  -7  13   1     3988.86     4087.45    115.59 o 
  -6  13   1      290.20      323.07     17.98 o 
  -5  13   1      687.31      710.22     23.02 o 
  -4  13   1      955.79     1220.79     44.92 o 
  -3  13   1      803.16     1016.79     53.32 o 
  -2  13   1     1496.57     1550.21     44.57 o 
  -1  13   1      845.88      900.57     34.50 o 
   0  13   1      516.91      431.69     15.44 o 
   1  13   1     1366.17     1142.02     37.71 o 
   2  13   1     1912.47     1713.21     49.81 o 
   3  13   1     1448.43     1432.82     65.52 o 
   4  13   1     1733.13     1713.09     61.56 o 
   5  13   1      862.03      798.96     24.18 o 
   6  13   1      504.88      472.35     18.89 o 
   7  13   1     3042.41     3447.32    104.22 o 
   8  13   1      115.96      131.22     10.33 o 
   9  13   1     2106.42     2566.59     89.98 o 
  10  13   1     2937.09     3907.53    180.53 o 
  11  13   1      117.00      143.85     16.13 o 
  12  13   1       64.31       50.72      9.54 o 
  13  13   1      133.85      104.63     17.96 o 
  14  13   1      692.67      740.90     31.89 o 
  15  13   1      539.38      708.85     36.59 o 
  16  13   1      122.05       92.59     16.16 o 
 -15  14   1       12.19       32.36     17.81 o 
 -14  14   1       24.27       64.07     18.88 o 
 -13  14   1        8.54        3.53     16.72 o 
 -12  14   1      384.45      435.75     19.21 o 
 -11  14   1      459.53      432.00     17.12 o 
 -10  14   1      109.88       96.06     11.81 o 
  -9  14   1     2612.60     2517.98     71.74 o 
  -8  14   1     1288.82     1242.97     33.87 o 
  -7  14   1      651.84      650.90     25.20 o 
  -6  14   1     2011.80     1928.28     72.53 o 
  -5  14   1      436.55      622.45     35.60 o 
  -4  14   1      288.60      307.81     13.71 o 
  -3  14   1     2638.14     2637.06     78.78 o 
  -2  14   1      665.53      682.52     26.34 o 
  -1  14   1      725.46      715.59     23.42 o 
   0  14   1      110.13      126.92      7.94 o 
   1  14   1      538.60      581.63     32.24 o 
   2  14   1     1007.61      877.50     29.14 o 
   3  14   1     1592.54     1953.99     79.02 o 
   4  14   1      363.67      330.88     12.29 o 
   5  14   1      807.64      891.71     29.04 o 
   6  14   1     1265.31     1515.87     48.45 o 
   7  14   1      828.48      751.49     26.62 o 
   8  14   1      865.43     1009.56     34.19 o 
   9  14   1     1649.44     1942.55     60.96 o 
  10  14   1       65.36       66.48      9.82 o 
  11  14   1      327.93      322.58     34.81 o 
  12  14   1      210.42       41.88     22.75 o 
  13  14   1        5.21        3.76     12.48 o 
  14  14   1       13.89        5.43     12.28 o 
  15  14   1       12.24       19.80     14.99 o 
  16  14   1       16.82       57.53     16.12 o 
 -15  15   1       11.42       51.14     18.98 o 
 -14  15   1      146.34      231.56     25.41 o 
 -13  15   1        0.91       21.35     17.78 o 
 -12  15   1       34.80       58.12     10.42 o 
 -11  15   1      162.28      198.83     12.53 o 
 -10  15   1      416.73      372.18     16.17 o 
  -9  15   1      408.21      383.90     16.41 o 
  -8  15   1       43.31       32.66      8.48 o 
  -7  15   1     1380.60     1372.40     62.06 o 
  -6  15   1      165.14      157.57     10.39 o 
  -5  15   1    10593.43     9976.73    325.53 o 
  -4  15   1      719.34      683.55     23.04 o 
  -3  15   1     4544.53     5168.41    143.85 o 
  -2  15   1     3104.07     2861.55     82.26 o 
  -1  15   1        4.95        0.16      6.46 o 
   0  15   1       10.96       -0.32      6.38 o 
   1  15   1        8.47        6.24      6.36 o 
   2  15   1     2180.53     2295.22     65.18 o 
   3  15   1     5570.48     5719.47    160.80 o 
   4  15   1      654.32      674.59     22.37 o 
   5  15   1     6023.06     7428.95    242.90 o 
   6  15   1      100.33       80.12      8.76 o 
   7  15   1     1641.25     1577.02     55.75 o 
   8  15   1       38.96       25.12      8.95 o 
   9  15   1      333.74      287.21     18.72 o 
  10  15   1      352.51      341.30     20.58 o 
  11  15   1       87.53       68.13     25.41 o 
  12  15   1       41.07       58.73     13.52 o 
  13  15   1        1.60        5.68     13.03 o 
  14  15   1      169.61      239.53     18.40 o 
  15  15   1       16.68       62.69     16.34 o 
  16  15   1      453.04      667.75     36.60 o 
 -15  16   1      143.97      213.59     25.66 o 
 -14  16   1       67.44       93.26     21.36 o 
 -13  16   1       87.64      146.68     22.40 o 
 -12  16   1      120.74      162.35     15.68 o 
 -11  16   1       90.03       82.07     10.68 o 
 -10  16   1      176.74      213.16     12.71 o 
  -9  16   1       57.02       69.75      9.51 o 
  -8  16   1      884.44      942.09     30.21 o 
  -7  16   1     1031.49      874.38     28.36 o 
  -6  16   1       75.78       68.97      8.85 o 
  -5  16   1     3432.33     2916.62     93.57 o 
  -4  16   1     1682.54     1866.78     54.50 o 
  -3  16   1      176.44      172.10     12.26 o 
  -2  16   1      148.55      167.53     10.45 o 
  -1  16   1     1553.19     1804.14     78.07 o 
   0  16   1     1504.83     1383.16     41.44 o 
   1  16   1     2605.94     2375.47     83.03 o 
   2  16   1      193.53      195.19     10.82 o 
   3  16   1      235.73      201.28     12.90 o 
   4  16   1     1892.66     1980.26     57.41 o 
   5  16   1     2523.60     2499.33     70.92 o 
   6  16   1       41.00       16.87      8.08 o 
   7  16   1      556.15      652.46     26.20 o 
   8  16   1      915.08      956.82     34.70 o 
   9  16   1      100.74      132.40     16.94 o 
  10  16   1      201.67      221.00     19.62 o 
  11  16   1      102.05      119.73     14.93 o 
  12  16   1      113.88      113.20     14.82 o 
  13  16   1       54.94       52.87     14.87 o 
  14  16   1       36.17       35.26     15.44 o 
  15  16   1      141.14      145.73     22.97 o 
  16  16   1        7.34       59.60     20.42 o 
 -15  17   1      145.67      151.35     24.08 o 
 -14  17   1       24.02       58.28     20.24 o 
 -13  17   1      101.08       92.09     21.78 o 
 -12  17   1      409.51      358.45     36.77 o 
 -11  17   1      167.33      171.62     14.46 o 
 -10  17   1       72.87       70.78     12.12 o 
  -9  17   1        4.27       -9.15      8.93 o 
  -8  17   1       68.86       50.22      9.47 o 
  -7  17   1      706.76      750.51     25.55 o 
  -6  17   1      226.97      219.92     12.74 o 
  -5  17   1       50.29       36.66     10.67 o 
  -4  17   1      425.09      498.86     33.51 o 
  -3  17   1     3979.79     4040.85    115.00 o 
  -2  17   1      297.68      299.00     14.85 o 
  -1  17   1      816.72      804.24     26.77 o 
   0  17   1     3276.54     3702.68    105.21 o 
   1  17   1      940.58      844.25     31.55 o 
   2  17   1      353.10      325.97     17.81 o 
   3  17   1     3547.40     3672.30    116.32 o 
   4  17   1      684.86      628.38     22.11 o 
   5  17   1       80.62       37.93      8.34 o 
   6  17   1      275.11      243.50     15.84 o 
   7  17   1      629.55      700.38     27.73 o 
   8  17   1       43.82       34.17     10.63 o 
   9  17   1        7.88       -0.94     10.92 o 
  10  17   1      125.78      114.00     13.00 o 
  11  17   1      123.01      146.28     29.77 o 
  12  17   1      220.24      303.34     28.21 o 
  13  17   1       70.51       72.75     21.73 o 
  14  17   1       37.22       45.63     16.93 o 
  15  17   1      204.69      257.63     28.55 o 
  16  17   1       31.66       39.74     20.61 o 
 -15  18   1      252.86      328.89     32.82 o 
 -14  18   1      259.13      288.21     30.87 o 
 -13  18   1       97.33       72.74     21.40 o 
 -12  18   1       72.48       76.82     22.04 o 
 -11  18   1      187.06      148.39     18.26 o 
 -10  18   1        1.06      -10.01     11.56 o 
  -9  18   1      408.62      406.30     20.69 o 
  -8  18   1      400.94      407.00     17.85 o 
  -7  18   1      202.12      238.24     13.71 o 
  -6  18   1      241.84      232.42     13.24 o 
  -5  18   1       94.69      113.24     10.27 o 
  -4  18   1       54.76       32.96      9.31 o 
  -3  18   1      498.24      609.71     25.09 o 
  -2  18   1      766.38      795.21     37.29 o 
  -1  18   1      889.49      799.65     27.21 o 
   0  18   1     3758.05     3642.98    115.66 o 
   1  18   1      682.42      672.85     26.74 o 
   2  18   1      966.16      872.18     32.94 o 
   3  18   1      677.07      697.41     27.67 o 
   4  18   1       36.56       34.34     10.85 o 
   5  18   1      151.71      165.31     13.38 o 
   6  18   1      193.24      208.95     23.00 o 
   7  18   1      207.77      227.43     15.22 o 
   8  18   1      577.30      498.30     22.73 o 
   9  18   1      317.40      345.64     19.45 o 
  10  18   1        1.97       -5.78     11.53 o 
  11  18   1      283.99      316.85     18.69 o 
  12  18   1       45.36       24.30     12.26 o 
  13  18   1      176.51      193.21     15.99 o 
  14  18   1      322.78      391.11     28.59 o 
  15  18   1      177.66      194.12     26.37 o 
  16  18   1      277.30      345.20     33.57 o 
 -15  19   1      183.18      266.58     30.89 o 
 -14  19   1       22.10       -1.61     20.93 o 
 -13  19   1       19.66       -0.76     21.04 o 
 -12  19   1       57.79       42.44     21.89 o 
 -11  19   1      645.90      636.97     31.29 o 
 -10  19   1        7.88      -13.71     12.03 o 
  -9  19   1      137.41      125.31     15.07 o 
  -8  19   1     1100.46      982.06     36.78 o 
  -7  19   1      303.60      297.78     18.60 o 
  -6  19   1       86.94       93.19     10.44 o 
  -5  19   1       61.96       46.16     13.38 o 
  -4  19   1      774.26      748.56     40.92 o 
  -3  19   1     1171.12      975.82     37.45 o 
  -2  19   1      107.60      103.03     14.61 o 
  -1  19   1     1934.49     2291.65     86.42 o 
   0  19   1       19.29       31.83     10.53 o 
   1  19   1     3018.01     2810.80     94.44 o 
   2  19   1       97.14       70.14     13.87 o 
   3  19   1      628.02      669.79     27.01 o 
   4  19   1      577.91      657.67     26.88 o 
   5  19   1      113.82       67.57     12.27 o 
   6  19   1      157.27      124.99     13.24 o 
   7  19   1      253.91      247.00     23.21 o 
   8  19   1      695.40      735.67     39.16 o 
   9  19   1      162.72      142.39     14.41 o 
  10  19   1        4.48       -7.87     11.97 o 
  11  19   1      528.87      554.21     25.29 o 
  12  19   1      100.88       95.58     14.00 o 
  13  19   1       22.57       25.96     44.88 o 
  14  19   1       39.30       38.90     18.43 o 
  15  19   1       98.72       69.88     23.14 o 
 -14  20   1        1.57       -0.27     21.48 o 
 -13  20   1        8.71       -8.67     21.38 o 
 -12  20   1       61.70       48.29     23.26 o 
 -11  20   1      125.81      120.13     26.28 o 
 -10  20   1      448.24      565.48     37.29 o 
  -9  20   1      351.06      384.77     21.14 o 
  -8  20   1       83.88       93.20     13.67 o 
  -7  20   1     1301.13     1181.69     42.83 o 
  -6  20   1       48.81       35.12     12.42 o 
  -5  20   1      528.15      438.18     25.69 o 
  -4  20   1       66.82       90.82     13.68 o 
  -3  20   1     2286.30     1986.59     76.22 o 
  -2  20   1       39.24       44.97     13.75 o 
  -1  20   1      593.71      509.58     27.31 o 
   0  20   1     1257.32     1264.62     51.39 o 
   1  20   1      353.42      404.95     24.36 o 
   2  20   1       37.78       35.17     10.86 o 
   3  20   1     1246.67     1498.89     50.91 o 
   4  20   1       93.23       98.16     12.62 o 
   5  20   1      284.57      321.77     18.95 o 
   6  20   1       39.71       39.41     12.14 o 
   7  20   1      997.43     1028.49     38.13 o 
   8  20   1       65.42       72.95     12.91 o 
   9  20   1      302.55      378.93     21.04 o 
  10  20   1      830.48      776.35     31.42 o 
  11  20   1      196.28      186.40     16.09 o 
  12  20   1      110.14      113.75     15.00 o 
  13  20   1        4.70      -16.31     17.36 o 
  14  20   1        2.51       -0.95     22.43 o 
 -13  21   1      116.01      122.26     26.24 o 
 -12  21   1      111.16      135.88     27.20 o 
 -11  21   1       66.05       85.33     17.12 o 
 -10  21   1       33.44       -4.00     15.05 o 
  -9  21   1      133.00      148.19     26.67 o 
  -8  21   1      132.41      214.91     16.61 o 
  -7  21   1       38.99       34.55     12.93 o 
  -6  21   1      198.15      211.48     15.90 o 
  -5  21   1      328.16      288.55     26.72 o 
  -4  21   1      186.42      160.01     17.17 o 
  -3  21   1       11.67        0.68     13.13 o 
  -2  21   1      110.65       95.01     17.92 o 
  -1  21   1      151.05      185.78     17.46 o 
   0  21   1      291.98      316.93     22.42 o 
   1  21   1      268.79      217.68     18.24 o 
   2  21   1       94.38       77.66     14.78 o 
   3  21   1       14.37       10.99     15.22 o 
   4  21   1      104.66      105.26     13.27 o 
   5  21   1      177.12      228.70     38.47 o 
   6  21   1      186.11      199.11     15.75 o 
   7  21   1       32.09       46.76     12.82 o 
   8  21   1      176.00      220.32     16.64 o 
   9  21   1      214.55      214.74     17.14 o 
  10  21   1       18.09        3.58     13.38 o 
  11  21   1       56.19       78.16     14.27 o 
  12  21   1       63.88       51.47     14.40 o 
  13  21   1      107.09      101.81     35.67 o 
 -11  22   1       46.20       78.41     19.70 o 
 -10  22   1       19.69       14.18     16.11 o 
  -9  22   1      149.28      163.81     16.46 o 
  -8  22   1      152.93      174.33     16.33 o 
  -7  22   1      931.56      876.81     40.84 o 
  -6  22   1       22.29       28.16     15.08 o 
  -5  22   1      181.55      185.33     18.45 o 
  -4  22   1      128.13      118.84     16.54 o 
  -3  22   1      119.99       99.50     15.83 o 
  -2  22   1       22.12       38.81     14.23 o 
  -1  22   1      310.04      326.16     23.17 o 
   0  22   1       11.88       -0.96     13.19 o 
   1  22   1      328.95      351.26     23.69 o 
   2  22   1       39.09       30.90     13.98 o 
   3  22   1       69.76       48.82     14.66 o 
   4  22   1       83.55      109.52     21.09 o 
   5  22   1      323.17      293.62     21.48 o 
   6  22   1       15.37        9.36     12.35 o 
   7  22   1      813.19      854.01     34.16 o 
   8  22   1      263.15      301.87     27.90 o 
   9  22   1      269.22      300.83     20.17 o 
  10  22   1       32.11       32.29     13.84 o 
  11  22   1       39.74       49.66     15.05 o 
 -10  23   1       59.20       87.90     18.02 o 
  -9  23   1       45.43       40.56     16.76 o 
  -8  23   1       95.99       69.37     16.92 o 
  -7  23   1      149.97      132.48     18.39 o 
  -6  23   1       62.04       61.44     16.49 o 
  -5  23   1       32.98       54.93     16.32 o 
  -4  23   1      151.03      168.78     24.05 o 
  -3  23   1       12.41        2.23     14.08 o 
  -2  23   1       78.47       86.05     16.06 o 
  -1  23   1       31.96       35.14     14.39 o 
   0  23   1      156.03      168.80     17.86 o 
   1  23   1       52.80       65.05     15.06 o 
   2  23   1      140.96      123.39     16.70 o 
   3  23   1        6.70       -0.92     13.68 o 
   4  23   1      209.24      187.91     18.90 o 
   5  23   1       61.34       69.97     19.95 o 
   6  23   1       87.27       49.28     19.95 o 
   7  23   1      166.66      154.54     18.95 o 
   8  23   1       53.82       40.81     26.10 o 
   9  23   1       60.18       79.08     15.68 o 
  10  23   1       44.66       53.15     15.12 o 
  -8  24   1        4.32      -16.05     15.97 o 
  -7  24   1      107.13      112.43     22.54 o 
  -6  24   1       18.35       34.75     16.50 o 
  -5  24   1      568.83      636.38     33.90 o 
  -4  24   1       77.12      124.23     33.61 o 
  -3  24   1     1200.80     1101.03     48.44 o 
  -2  24   1       45.11       58.50     20.78 o 
  -1  24   1       47.42       54.80     16.02 o 
   0  24   1       80.32       55.76     15.80 o 
   1  24   1       69.95       58.61     24.71 o 
   2  24   1       67.86       79.47     16.51 o 
   3  24   1      822.96      891.60     41.28 o 
   4  24   1      141.92      139.51     18.47 o 
   5  24   1      720.25      701.52     38.74 o 
   6  24   1       34.19       26.30     16.33 o 
   7  24   1       96.98       82.53     17.89 o 
   8  24   1        2.86       -1.78     16.52 o 
  -5  25   1      125.70       88.64     18.25 o 
  -4  25   1      105.30      112.11     18.49 o 
  -3  25   1      265.10      311.92     23.83 o 
  -2  25   1       77.32       64.10     16.97 o 
  -1  25   1       14.08       27.09     16.16 o 
   0  25   1      392.14      393.66     27.13 o 
   1  25   1       19.49       38.59     15.99 o 
   2  25   1       51.84       58.28     16.74 o 
   3  25   1      258.01      295.43     23.20 o 
   4  25   1      125.19      121.70     18.57 o 
   5  25   1       78.57      105.47     18.15 o 
 -22   0   2       66.49       19.21     22.54 o 
 -20   0   2       62.38       92.98     23.77 o 
 -18   0   2      278.23      245.71     31.18 o 
 -16   0   2      347.36      337.25     31.48 o 
 -14   0   2      484.67      126.33     21.03 o 
 -12   0   2     1008.22     1360.73     96.33 o 
 -10   0   2     7094.25     7919.36    476.76 o 
  -8   0   2       35.10      169.05     16.49 o 
  -6   0   2    18191.25    18419.80   1101.93 o 
  -4   0   2    33842.87    28604.72   1715.13 o 
  -2   0   2    18898.06    19836.05   1190.48 o 
   0   0   2     1281.99     1516.17     61.74 o 
   2   0   2    20742.80    11623.94    731.85 o 
   4   0   2    31424.48    23673.75   1487.94 o 
   8   0   2       34.93       45.71     10.11 o 
  12   0   2     1401.86     1678.89     79.31 o 
  14   0   2      862.31     1110.76     54.86 o 
  16   0   2      221.67       33.05     17.08 o 
  18   0   2      288.92      474.25     40.63 o 
  20   0   2       51.12      113.76     23.96 o 
  22   0   2      120.38      350.41     37.75 o 
 -22   1   2        7.22       41.94     16.79 o 
 -21   1   2       19.68       31.01     15.52 o 
 -20   1   2       15.94        4.19     14.46 o 
 -19   1   2        5.96        1.89     20.59 o 
 -18   1   2      217.91        5.85     13.22 o 
 -17   1   2       53.60       63.30     14.88 o 
 -16   1   2        9.32      -13.98     12.48 o 
 -15   1   2      137.51       15.17     11.24 o 
 -14   1   2       30.10       99.26     14.05 o 
 -13   1   2       47.14       27.62     11.21 o 
 -12   1   2      282.68      314.45     16.80 o 
 -10   1   2      189.47      109.36     11.13 o 
  -9   1   2      738.94      665.20     27.77 o 
  -8   1   2     5249.75     5426.98    193.73 o 
  -7   1   2      698.50      788.89     24.18 o 
  -6   1   2     2624.16     2894.90     94.41 o 
  -5   1   2     8775.05     8125.60    261.67 o 
  -4   1   2      644.27      621.80     21.42 o 
  -3   1   2      491.40      504.19     20.42 o 
  -2   1   2    22832.19    23774.47    567.28 o 
  -1   1   2    25300.30    25086.75    735.37 o 
   0   1   2    55385.75    51719.00   2334.22 o 
   1   1   2    22934.96    24019.90    721.11 o 
   2   1   2    24576.63    24240.55    725.44 o 
   3   1   2      749.01      586.93     16.52 o 
   4   1   2     1192.49      875.93     26.99 o 
   6   1   2     1956.71     2053.80     65.61 o 
   7   1   2      425.03      369.45     17.49 o 
   8   1   2     4241.16     3191.51    155.14 o 
   9   1   2      432.66      190.76     20.53 o 
  10   1   2      232.72      298.36     19.65 o 
  11   1   2      675.37      782.24     45.94 o 
  12   1   2      261.41      227.55     11.50 o 
  13   1   2       78.98       75.31      7.05 o 
  14   1   2       37.79       81.18      7.52 o 
  15   1   2      256.20      305.55     15.77 o 
  16   1   2        7.23      -11.26     10.69 o 
  17   1   2       54.23       59.99     13.19 o 
  18   1   2      394.88      623.32     34.50 o 
  19   1   2       10.60       12.12     14.93 o 
  20   1   2       10.49        6.61     13.45 o 
  21   1   2       16.59       14.35     13.66 o 
  22   1   2        4.00        1.02     14.03 o 
 -22   2   2        7.25      -23.24     15.62 o 
 -21   2   2       15.11       29.95     15.50 o 
 -20   2   2      282.61      454.86     44.39 o 
 -19   2   2        5.94        2.19     11.99 o 
 -18   2   2       74.44       18.74     12.71 o 
 -17   2   2      500.53      398.32     26.40 o 
 -16   2   2       23.63       -3.15     11.72 o 
 -15   2   2      328.55      288.69     25.58 o 
 -14   2   2      156.09      122.72     14.68 o 
 -13   2   2       17.71       13.47      8.80 o 
 -12   2   2       84.55       75.03      7.67 o 
 -11   2   2     1792.29     1825.66    125.61 o 
 -10   2   2     1030.21      991.16     80.60 o 
  -9   2   2     2152.50     2505.41    177.82 o 
  -8   2   2     1838.99     2180.59     73.42 o 
  -7   2   2     1269.37     1429.06     56.34 o 
  -6   2   2     4274.83     4746.07    137.92 o 
  -5   2   2     8556.75     7941.28    244.02 o 
  -4   2   2     3632.49     4348.80    141.35 o 
  -3   2   2    27231.18    25092.91   1000.23 o 
  -2   2   2    32405.68    32487.43    952.72 o 
  -1   2   2     2460.38     2947.45     77.94 o 
   0   2   2     4631.59     4099.52    108.96 o 
   1   2   2     2900.94     3339.81    100.18 o 
   2   2   2    34708.63    32888.73   1139.26 o 
   3   2   2    15680.75     9288.55    584.56 o 
   4   2   2     2099.24     1097.66     70.28 o 
   5   2   2     5542.71     3580.16    226.41 o 
   6   2   2     3568.11     4039.93    137.66 o 
   7   2   2     2280.56     2207.18     66.50 o 
   8   2   2     2158.46     2204.31     59.62 o 
   9   2   2     3975.95     4240.34    145.49 o 
  10   2   2     1710.54     1655.50     53.50 o 
  11   2   2     2760.57     3142.10    115.16 o 
  12   2   2       48.50       -0.85      5.86 o 
  13   2   2       32.31       52.33      7.37 o 
  14   2   2      241.99      303.22     12.85 o 
  15   2   2      372.27      429.83     22.33 o 
  16   2   2       42.17       76.90      9.78 o 
  17   2   2      579.41      553.33     30.70 o 
  18   2   2      129.00      225.35     20.05 o 
  19   2   2        5.82        8.08     12.35 o 
  20   2   2      154.95       53.18     14.65 o 
  21   2   2       17.11       25.15     14.96 o 
  22   2   2       13.29       52.67     16.47 o 
 -22   3   2       61.17       12.28     15.66 o 
 -21   3   2        9.40       10.81     13.98 o 
 -20   3   2       14.05        5.54     14.59 o 
 -19   3   2       33.84       48.34     14.63 o 
 -18   3   2       52.39       39.94     14.61 o 
 -17   3   2       32.19       24.32     12.68 o 
 -16   3   2      188.44      203.23     18.94 o 
 -15   3   2       15.36        7.18     12.21 o 
 -14   3   2        5.31       -7.66     10.38 o 
 -13   3   2       12.74        5.55      6.25 o 
 -12   3   2      956.03     1014.17     44.38 o 
 -11   3   2      636.20      622.17     38.42 o 
 -10   3   2      381.78      458.55     21.71 o 
  -9   3   2     3580.56     3295.97     96.42 o 
  -8   3   2     5491.05     6813.94    262.92 o 
  -7   3   2     3328.37     3687.57    123.81 o 
  -6   3   2     4431.36     5538.46    212.41 o 
  -5   3   2    11132.25    10022.22    291.16 o 
  -4   3   2     8397.15     9801.10    298.55 o 
  -3   3   2    48618.01    45365.77   2498.98 o 
  -2   3   2     2197.34     1915.57     56.43 o 
  -1   3   2      510.11      388.17     12.40 o 
   0   3   2     8890.30     7897.97    233.84 o 
   1   3   2      374.46      364.66     16.53 o 
   2   3   2     1354.80     1447.22     43.13 o 
   3   3   2    26438.69    30468.35   1424.29 o 
   4   3   2    10832.68    10852.70    318.40 o 
   5   3   2     6903.71     7202.94    397.93 o 
   6   3   2     7766.69     7486.70    198.15 o 
   7   3   2     4644.35     4277.16    132.81 o 
   8   3   2     9156.13     9587.84    283.84 o 
   9   3   2     2198.65     1606.75     83.22 o 
  11   3   2      641.55      615.38     30.45 o 
  13   3   2        8.35       -3.35      6.64 o 
  14   3   2        4.07      -10.37      6.91 o 
  15   3   2       19.29       -7.44      7.41 o 
  16   3   2      108.82       51.74     20.82 o 
  17   3   2       17.25       -7.01     10.58 o 
  18   3   2       30.91       29.55     12.41 o 
  19   3   2       41.13       81.70     14.43 o 
  20   3   2        7.64       -3.86     12.85 o 
  21   3   2        7.21        1.07     13.81 o 
  22   3   2      113.60      261.36     23.76 o 
 -22   4   2      217.09      451.99     32.03 o 
 -21   4   2       77.08        4.51     17.39 o 
 -20   4   2        8.26        5.17     13.09 o 
 -19   4   2       31.84       15.74     15.64 o 
 -18   4   2      193.83      225.06     20.65 o 
 -17   4   2       73.53      156.02     17.76 o 
 -16   4   2      155.08       52.30     13.90 o 
 -15   4   2      304.46      456.36     26.64 o 
 -14   4   2       43.48       -8.12     10.90 o 
 -13   4   2      247.14      225.86     12.65 o 
 -11   4   2      192.84      228.10     16.05 o 
 -10   4   2      379.23      537.91     24.15 o 
  -9   4   2     1369.01     1628.62     48.64 o 
  -8   4   2      937.11     1028.63     41.67 o 
  -7   4   2    26219.51    27794.89    813.51 o 
  -6   4   2     3659.56     5042.84    169.41 o 
  -5   4   2     2034.96     2252.70     66.35 o 
  -4   4   2    10577.03    13940.44    536.44 o 
  -3   4   2     4175.04     5311.71    260.64 o 
  -2   4   2     3122.85     3598.03    143.94 o 
  -1   4   2     1587.87     1641.35     49.18 o 
   0   4   2      122.49      142.50      8.41 o 
   1   4   2     1494.06     1614.75     56.01 o 
   2   4   2     5681.91     5124.19    151.13 o 
   3   4   2     6868.22     7256.99    213.51 o 
   4   4   2    15946.73    17209.04    506.81 o 
   5   4   2     1707.21     1884.90    109.22 o 
   6   4   2     6289.89     6771.78    199.64 o 
   7   4   2    15793.21    12185.98    766.09 o 
   8   4   2     1651.11     1569.85     42.96 o 
   9   4   2      800.02      278.52     17.97 o 
  10   4   2      652.03      845.48     27.70 o 
  11   4   2      103.74       30.34     16.92 o 
  12   4   2     1071.98     1196.43     40.35 o 
  13   4   2      262.96      228.23     12.11 o 
  14   4   2       69.90      110.52     17.69 o 
  16   4   2      258.68      455.27     19.12 o 
  17   4   2       42.22       24.92     12.29 o 
  18   4   2      104.02       22.52     12.17 o 
  19   4   2       29.31       29.67     12.81 o 
  20   4   2        4.43       -0.51     12.07 o 
  21   4   2      142.75      290.99     24.67 o 
  22   4   2      124.70       46.98     16.46 o 
 -22   5   2       57.22       51.86     25.59 o 
 -21   5   2       14.72       23.55     14.77 o 
 -20   5   2       13.50        7.34     14.51 o 
 -19   5   2       53.53      -10.60     12.71 o 
 -18   5   2       28.33       54.25     15.03 o 
 -17   5   2        5.71       -9.67     12.73 o 
 -16   5   2        5.92        1.18     12.75 o 
 -15   5   2       31.27        0.94     11.41 o 
 -14   5   2       37.02      -11.24     11.31 o 
 -12   5   2      857.57      858.63     36.55 o 
 -11   5   2     1994.74     2194.67     77.66 o 
 -10   5   2      194.60      160.45     10.59 o 
  -9   5   2     1617.09     2068.95    127.76 o 
  -8   5   2     1252.34     1337.84     44.30 o 
  -7   5   2     4236.38     4300.66    139.29 o 
  -6   5   2      780.48      912.06     32.24 o 
  -5   5   2     6028.16     6733.15    289.49 o 
  -4   5   2     2419.77     2556.63     99.74 o 
  -3   5   2     2284.88     2416.70     62.85 o 
  -2   5   2     7342.67     8228.08    237.51 o 
  -1   5   2     5528.93     6119.17    183.09 o 
   0   5   2     5595.14     5677.24    169.99 o 
   1   5   2     6450.85     6440.36    192.54 o 
   2   5   2     9792.49     9630.05    283.84 o 
   3   5   2     1438.79     1853.70     68.38 o 
   4   5   2     1310.84     1806.91     78.88 o 
   5   5   2     7817.49     7749.19    240.65 o 
   6   5   2     1331.60     1218.36     37.57 o 
   7   5   2     2386.87     2887.63    119.92 o 
   8   5   2      854.90      575.13     28.53 o 
   9   5   2     2949.82     3134.47     84.08 o 
  10   5   2      297.45      206.30      9.73 o 
  11   5   2     2633.30     2632.32     80.28 o 
  12   5   2     1430.83     1589.35     61.69 o 
  13   5   2      766.72      890.46     69.41 o 
  14   5   2       67.51      105.28     18.25 o 
  15   5   2       48.70       49.24      8.54 o 
  16   5   2        4.43      -11.51      8.40 o 
  17   5   2        7.39       13.19     13.41 o 
  18   5   2       20.41      -12.24     11.52 o 
  19   5   2       99.37      209.21     19.50 o 
  20   5   2        9.16        6.56     18.82 o 
  21   5   2       19.05       19.03     19.57 o 
 -21   6   2      173.60      321.03     25.93 o 
 -20   6   2       35.34        3.79     14.36 o 
 -19   6   2       98.38      157.86     19.40 o 
 -18   6   2       42.51       -4.11     13.05 o 
 -17   6   2       19.98      -13.94     13.46 o 
 -16   6   2      455.33       77.13     21.14 o 
 -15   6   2      242.40      279.91     20.69 o 
 -14   6   2      838.11      949.87     62.02 o 
 -13   6   2      876.87      317.87     25.98 o 
 -12   6   2      558.35      588.49     23.99 o 
 -11   6   2     2987.24     3585.64    172.54 o 
 -10   6   2     6615.87     7095.67    206.28 o 
  -9   6   2     2172.02     2249.55     66.80 o 
  -8   6   2     1728.24     2162.94     74.23 o 
  -7   6   2     2833.00     3739.46    145.18 o 
  -6   6   2     7414.25     7107.34    256.26 o 
  -5   6   2      106.36      117.90      6.61 o 
  -4   6   2     6554.38     8322.35    207.44 o 
  -3   6   2      393.90      583.21     24.01 o 
  -2   6   2     1429.30     1295.82     36.75 o 
  -1   6   2     6867.78     7576.70    226.35 o 
   0   6   2     4407.33     4668.45    139.77 o 
   1   6   2     9215.62     8803.85    262.82 o 
   2   6   2     1538.68     1382.76     42.51 o 
   3   6   2      733.08      775.36     24.31 o 
   4   6   2     8893.04     9933.14    291.88 o 
   5   6   2      139.18      127.32      7.02 o 
   6   6   2     5132.97     5527.12    163.72 o 
   7   6   2     5213.48     5344.71    157.81 o 
   8   6   2     2817.39     2835.16     84.77 o 
   9   6   2     1727.07     1151.18     53.09 o 
  10   6   2     4861.03     2803.36    262.93 o 
  11   6   2     1676.40     2254.22    244.77 o 
  12   6   2      733.66      754.20     26.12 o 
  13   6   2     1614.74     1880.80     91.92 o 
  14   6   2      812.02      738.66     52.84 o 
  15   6   2      227.88      210.54     14.54 o 
  16   6   2      847.56     1239.99     75.88 o 
  17   6   2       36.34       63.66     13.03 o 
  18   6   2       72.10      126.53     14.98 o 
  19   6   2       78.55       35.80     19.88 o 
  20   6   2       63.83      113.86     21.91 o 
 -21   7   2       47.32       -1.44     15.26 o 
 -20   7   2        7.02        3.92     14.37 o 
 -19   7   2      204.18        8.84     14.22 o 
 -18   7   2       43.15        9.65     12.80 o 
 -17   7   2      239.06      198.36     19.20 o 
 -16   7   2      355.43      359.84     24.13 o 
 -15   7   2      376.28      291.51     23.21 o 
 -14   7   2       42.27       44.12     10.19 o 
 -13   7   2      300.73      275.82     14.00 o 
 -12   7   2      843.65      834.54     27.84 o 
 -11   7   2       39.87       63.69      7.63 o 
 -10   7   2     1452.04     1602.54     51.09 o 
  -9   7   2     3039.29     3248.02     95.82 o 
  -8   7   2      813.57      946.50     67.92 o 
  -7   7   2     1964.61      963.27    109.59 o 
  -6   7   2     7231.20     7302.91    211.03 o 
  -5   7   2      685.01      753.24     25.70 o 
  -4   7   2      257.91      378.47     16.46 o 
  -3   7   2       32.79       35.31      3.47 o 
  -2   7   2       78.14       80.18      7.40 o 
  -1   7   2     1761.91     2144.74     64.91 o 
   0   7   2     2468.95     2724.64     82.39 o 
   1   7   2     2293.63     2508.54     75.98 o 
   2   7   2       46.47       64.65      5.32 o 
   3   7   2       36.69       57.59      3.66 o 
   4   7   2      465.07      543.61     16.20 o 
   5   7   2      723.58      752.26     38.57 o 
   6   7   2     3868.92     5084.22    172.64 o 
   7   7   2     3008.33     2845.25     85.08 o 
   8   7   2     1196.27     1402.07     43.29 o 
   9   7   2     1967.60     1255.28     57.45 o 
  10   7   2      848.00      634.95     43.42 o 
  11   7   2       31.17       26.47      7.29 o 
  12   7   2      610.66      572.75     54.60 o 
  13   7   2      237.62      184.08     19.02 o 
  14   7   2       45.81       -0.54      7.32 o 
  15   7   2      481.65      167.12     17.73 o 
  16   7   2      213.94      150.35     41.69 o 
  17   7   2      298.53      389.09     33.68 o 
  18   7   2       74.50      157.50     22.47 o 
 -21   8   2       45.48       78.72     17.96 o 
 -20   8   2       28.26       -4.28     13.08 o 
 -19   8   2       77.29       67.73     15.98 o 
 -18   8   2      335.81       32.20     13.17 o 
 -17   8   2      102.43      142.51     17.33 o 
 -16   8   2      104.26       64.27     15.58 o 
 -15   8   2      113.75      154.12     16.13 o 
 -14   8   2       18.29       -2.28      9.16 o 
 -13   8   2      424.75      364.74     24.39 o 
 -12   8   2     1402.71     1519.84     51.27 o 
 -11   8   2      231.95      277.89     15.61 o 
 -10   8   2       87.85       64.86      8.18 o 
  -9   8   2     1525.05     1608.78     60.21 o 
  -8   8   2      456.70      418.84     23.56 o 
  -7   8   2     1398.40     1835.18     72.93 o 
  -6   8   2      208.55      146.49      6.86 o 
  -5   8   2      606.80      819.17     22.13 o 
  -4   8   2     5656.23     5676.72    143.67 o 
  -3   8   2      911.20     1156.20     31.73 o 
  -2   8   2     4261.27     4530.22    166.00 o 
  -1   8   2     2294.65     2290.93     77.06 o 
   0   8   2     1392.12     1542.65     59.95 o 
   1   8   2     2795.22     2628.16     79.50 o 
   2   8   2     2408.15     3053.05    129.62 o 
   3   8   2     1437.16     1535.54     42.18 o 
   4   8   2     4196.63     4812.16    137.22 o 
   5   8   2      864.74     1005.85     28.48 o 
   6   8   2      236.36      164.84      8.74 o 
   7   8   2     2511.20     2538.79     76.02 o 
   8   8   2      558.47      577.72     20.21 o 
   9   8   2      889.74      556.65     37.76 o 
  10   8   2       76.62       51.89      7.48 o 
  11   8   2      393.24      406.75     16.82 o 
  12   8   2     1453.45     1454.61     69.11 o 
  13   8   2      231.92       92.20     20.31 o 
  14   8   2       32.44       21.56      9.13 o 
  15   8   2       62.73       14.02     19.92 o 
  16   8   2      172.13      135.42     21.91 o 
  17   8   2       86.25       18.55      6.82 o 
 -21   9   2        3.16       -5.16     15.84 o 
 -20   9   2       38.79       31.07     15.80 o 
 -19   9   2      133.01      205.49     21.08 o 
 -18   9   2       42.36       38.53     15.50 o 
 -17   9   2      508.40      682.56     37.18 o 
 -16   9   2       62.22      149.29     17.11 o 
 -15   9   2       67.82      100.22     15.23 o 
 -14   9   2       42.79       30.52      9.10 o 
 -13   9   2     2190.60     2470.80     75.48 o 
 -12   9   2     3691.97     3818.62    131.00 o 
 -11   9   2      941.38     1118.18     41.18 o 
 -10   9   2      322.56      329.89     17.37 o 
  -9   9   2      150.85      178.94     13.80 o 
  -8   9   2      943.41      826.21     29.71 o 
  -7   9   2     1412.61     1796.69     68.97 o 
  -6   9   2      284.08      260.34      9.58 o 
  -5   9   2     3770.78     3810.79     97.23 o 
  -4   9   2     2448.80     2608.77     67.04 o 
  -3   9   2     1691.48     1923.27     54.08 o 
  -2   9   2     1104.30      938.90     28.78 o 
  -1   9   2      289.78      278.75     10.81 o 
   0   9   2      419.63      384.44     14.36 o 
   1   9   2      175.45      194.36      9.44 o 
   2   9   2      674.11      676.23     39.82 o 
   3   9   2     2473.56     2311.43     62.85 o 
   4   9   2     1438.66     1990.55     54.25 o 
   5   9   2     2395.76     2916.17     88.89 o 
   6   9   2      258.87      258.21      9.78 o 
   7   9   2     2598.96     2568.89     77.29 o 
   8   9   2      537.69      600.47     30.63 o 
   9   9   2      280.36      275.79     18.24 o 
  10   9   2      197.04      158.12     14.12 o 
  11   9   2     1305.19     1371.30     43.44 o 
  12   9   2     4144.15     4265.82    127.98 o 
  13   9   2     1172.78      219.23     25.07 o 
  14   9   2       79.44       89.66     10.39 o 
  15   9   2       37.90       38.88     10.16 o 
  16   9   2       36.37       92.82     28.21 o 
 -20  10   2       68.21        7.75     15.07 o 
 -19  10   2        1.49       -9.59     13.51 o 
 -18  10   2      132.51      139.87     17.77 o 
 -17  10   2      153.98      141.79     18.37 o 
 -16  10   2      170.10      116.82     40.06 o 
 -14  10   2      172.42      139.96     40.72 o 
 -13  10   2      392.73      490.43     27.21 o 
 -12  10   2      223.33      248.15     14.87 o 
 -10  10   2      923.16     1125.12     47.47 o 
  -9  10   2      504.56      616.43     26.69 o 
  -8  10   2     1449.92     1417.99     37.91 o 
  -7  10   2       19.82       30.63      5.05 o 
  -6  10   2     7105.95     7397.39    186.24 o 
  -5  10   2       67.00       72.67      5.38 o 
  -4  10   2     1294.47     1773.27     45.68 o 
  -3  10   2     6613.60     6477.02    181.24 o 
  -2  10   2     2809.72     3358.43    155.34 o 
  -1  10   2     1682.31     1994.60     91.84 o 
   0  10   2     1504.89     1571.86     53.96 o 
   1  10   2     2995.19     2726.39     90.00 o 
   2  10   2     5122.28     4679.76    178.80 o 
   3  10   2     4591.97     5112.68    153.09 o 
   4  10   2     1928.88     2157.99     58.99 o 
   5  10   2       38.37       37.07      4.08 o 
   6  10   2     6986.42     7198.44    193.47 o 
   7  10   2       11.38       14.73      4.95 o 
   8  10   2      874.43     1019.51     37.42 o 
   9  10   2      505.91      585.66     27.43 o 
  10  10   2     1547.35     1574.32     49.25 o 
  11  10   2      436.43      495.20     23.07 o 
  12  10   2      132.20       98.13     19.60 o 
  13  10   2      624.97      728.37     26.24 o 
  14  10   2      303.21      339.98     16.68 o 
  15  10   2      714.08      825.92     58.74 o 
  16  10   2      213.23      223.28     20.03 o 
 -19  11   2       11.86      -12.41     18.70 o 
 -18  11   2       14.88       17.74     21.01 o 
 -17  11   2       37.43        7.43     19.80 o 
 -16  11   2       25.37       55.34     21.43 o 
 -15  11   2       68.70       77.40     21.38 o 
 -14  11   2       46.37       38.51     12.78 o 
 -13  11   2      231.08      186.39     23.40 o 
 -12  11   2     1051.49     1325.47     54.50 o 
 -11  11   2      117.40      118.61     10.39 o 
 -10  11   2      436.93      523.21     20.83 o 
  -9  11   2      499.52      510.79     17.61 o 
  -8  11   2      230.33      192.65     10.52 o 
  -7  11   2      311.18      285.85     11.82 o 
  -6  11   2      368.19      429.74     13.96 o 
  -5  11   2     1117.73     1407.66     38.46 o 
  -4  11   2      333.46      456.74     14.18 o 
  -3  11   2     1400.54     1496.15     51.81 o 
  -2  11   2     1238.65     1179.02     46.87 o 
  -1  11   2      336.52      444.59     15.13 o 
   0  11   2      589.34      561.28     18.30 o 
   1  11   2      599.61      629.62     21.93 o 
   2  11   2      668.82      773.94     31.21 o 
   3  11   2     2078.15     1816.61     56.24 o 
   4  11   2      521.82      577.62     17.82 o 
   5  11   2     2060.41     1972.00     54.23 o 
   6  11   2      459.52      490.95     15.96 o 
   7  11   2      579.04      423.78     14.51 o 
   8  11   2      123.47      118.59     11.26 o 
   9  11   2      277.01      349.53     15.47 o 
  10  11   2      235.36      274.58     17.53 o 
  11  11   2      200.92      196.93     12.35 o 
  12  11   2     1028.61     1198.95     46.08 o 
  13  11   2      128.32       86.76     15.38 o 
  14  11   2       79.42       91.98     16.47 o 
  15  11   2      104.66      111.54     13.94 o 
  16  11   2       46.07       78.07     21.86 o 
 -18  12   2       73.42      118.51     25.53 o 
 -17  12   2       29.11       10.89     20.77 o 
 -16  12   2      213.45      200.07     27.35 o 
 -15  12   2       61.48       98.72     22.27 o 
 -14  12   2       50.84       50.18     12.18 o 
 -13  12   2        8.94       62.21     14.61 o 
 -12  12   2      143.52      225.61     14.08 o 
 -11  12   2       37.13       20.42      7.60 o 
 -10  12   2     2156.15     2069.55     59.53 o 
  -9  12   2      170.86      189.90     19.18 o 
  -8  12   2      164.78      175.60     11.49 o 
  -7  12   2     2915.97     2627.81     68.25 o 
  -6  12   2     2491.52     2727.96     69.99 o 
  -5  12   2     1173.28     1107.79     30.33 o 
  -4  12   2     3732.19     3711.02    104.12 o 
  -3  12   2      349.50      310.31     12.71 o 
  -2  12   2     2319.82     2434.12     69.69 o 
  -1  12   2     1213.17     1494.19     77.71 o 
   0  12   2      388.95      533.50     17.95 o 
   1  12   2     2261.86     2091.70     87.22 o 
   2  12   2     1462.28     1874.60     57.73 o 
   3  12   2      302.31      313.49     13.25 o 
   4  12   2     2003.48     2562.26    101.94 o 
   5  12   2      908.19      976.46     28.49 o 
   6  12   2     3067.66     3107.32     84.88 o 
   7  12   2     1662.10     1895.11     94.20 o 
   8  12   2      130.31      130.21      9.93 o 
   9  12   2      306.97      295.82     14.67 o 
  10  12   2     1163.08     1369.87     66.52 o 
  11  12   2       26.41        0.04      8.70 o 
  12  12   2       87.52      107.97     13.19 o 
  13  12   2        5.22        2.06     11.18 o 
  14  12   2       94.45      108.84     13.74 o 
  15  12   2       62.01       64.00     12.95 o 
  16  12   2      115.32       83.57     15.63 o 
 -16  13   2       12.54       28.30     18.31 o 
 -15  13   2      146.96      184.18     25.89 o 
 -14  13   2       28.40       19.69     18.40 o 
 -13  13   2       38.83       64.85     12.30 o 
 -12  13   2      259.22      281.84     19.45 o 
 -11  13   2      389.67      465.06     17.70 o 
 -10  13   2      162.65      194.24     29.94 o 
  -9  13   2      707.94      727.37     24.68 o 
  -8  13   2      299.34      374.79     14.79 o 
  -7  13   2      182.45      201.02     10.25 o 
  -6  13   2     4240.45     4045.77    103.84 o 
  -5  13   2     3066.48     3089.08     79.54 o 
  -4  13   2      285.53      229.50     11.38 o 
  -3  13   2      465.62      492.10     17.75 o 
  -2  13   2      464.75      424.57     15.70 o 
  -1  13   2     1204.16     1260.27     51.55 o 
   0  13   2       71.46       27.61      5.67 o 
   1  13   2      650.31      881.71     43.77 o 
   2  13   2      306.82      349.99     18.11 o 
   3  13   2      722.06      568.26     20.59 o 
   4  13   2      153.10      147.40     10.85 o 
   5  13   2     2760.51     2829.80     85.93 o 
   6  13   2     2592.51     3027.87    162.86 o 
   7  13   2      253.87      240.19     12.74 o 
   8  13   2      500.63      508.66     28.39 o 
   9  13   2      380.98      496.63     25.50 o 
  10  13   2      298.55      291.25     19.39 o 
  12  13   2      393.44      417.24     22.26 o 
  13  13   2       51.61       52.78     16.56 o 
  14  13   2       36.12       34.54     13.40 o 
  15  13   2      135.29      137.63     15.12 o 
  16  13   2       23.26       70.88     22.53 o 
 -15  14   2       62.13      115.09     22.72 o 
 -14  14   2       10.13       24.76     12.07 o 
 -13  14   2       79.92       46.52     12.93 o 
 -12  14   2      305.25      346.79     21.74 o 
 -11  14   2        5.18       -0.91      8.75 o 
 -10  14   2      187.61      191.82     12.72 o 
  -9  14   2     1045.44     1132.61     34.99 o 
  -8  14   2      268.70      239.68     11.53 o 
  -7  14   2       52.14       28.77      6.87 o 
  -6  14   2      352.28      321.17     13.55 o 
  -5  14   2      252.84      232.44     10.84 o 
  -4  14   2      387.09      407.74     19.57 o 
  -3  14   2     3938.33     3408.32     97.13 o 
  -2  14   2      453.99      432.34     16.22 o 
  -1  14   2       13.29       10.20      5.99 o 
   0  14   2      499.06      606.00     20.45 o 
   1  14   2       23.74       11.23      6.02 o 
   2  14   2      376.63      386.23     14.73 o 
   3  14   2     2226.14     2333.34     79.10 o 
   4  14   2      718.39      576.93     21.25 o 
   5  14   2      140.26      163.91     22.39 o 
   6  14   2      189.52      254.13     13.78 o 
   7  14   2       35.33       32.01      8.15 o 
   8  14   2      254.21      237.14     13.30 o 
   9  14   2     1448.09     1351.18     50.83 o 
  10  14   2      101.53       88.33     13.43 o 
  11  14   2        2.79        3.47     11.40 o 
  12  14   2      249.15      265.40     22.70 o 
  13  14   2      148.52      144.15     15.14 o 
  14  14   2       15.47       18.60     12.93 o 
  15  14   2       35.45       37.55     13.04 o 
  16  14   2      277.59      347.58     40.84 o 
 -14  15   2      167.66      191.99     23.63 o 
 -13  15   2      226.26      242.94     27.18 o 
 -12  15   2      179.56      177.04     44.39 o 
 -11  15   2      301.68      284.96     19.29 o 
 -10  15   2      158.92      165.67     12.03 o 
  -9  15   2      486.60      580.82     23.22 o 
  -8  15   2       38.18       23.85      8.37 o 
  -7  15   2      750.46      800.81     23.73 o 
  -6  15   2       15.47       17.36      6.80 o 
  -5  15   2     3597.81     3511.32     90.66 o 
  -4  15   2      226.12      248.54     12.77 o 
  -3  15   2      614.83      718.48     30.64 o 
  -2  15   2     1892.82     1809.37     53.15 o 
  -1  15   2     3868.42     3548.93    129.90 o 
   0  15   2       10.16       30.90      6.78 o 
   1  15   2     2395.39     2724.59    109.35 o 
   2  15   2     1368.72     1523.72     44.55 o 
   3  15   2      999.15      917.18     61.27 o 
   4  15   2      396.58      349.76     14.74 o 
   5  15   2     2784.12     2978.27     90.94 o 
   6  15   2       17.14       17.77      8.18 o 
   7  15   2      747.10      759.18     31.77 o 
   8  15   2       45.76       26.39     12.07 o 
   9  15   2      900.01      797.98     33.20 o 
  10  15   2      267.47      247.56     17.99 o 
  11  15   2      176.92      116.88     13.96 o 
  12  15   2      334.35      367.15     21.74 o 
  13  15   2      416.17      404.68     28.82 o 
  14  15   2       96.80       58.73     13.93 o 
  15  15   2       30.86       28.05     14.09 o 
  16  15   2      147.18      181.01     20.12 o 
 -14  16   2       22.51       38.39     18.57 o 
 -13  16   2       39.63       70.12     20.42 o 
 -12  16   2      397.05      371.39     64.06 o 
 -11  16   2       85.32      110.78     14.45 o 
 -10  16   2       39.66       36.90     12.98 o 
  -9  16   2      531.14      522.57     37.66 o 
  -8  16   2      160.56      172.33     13.40 o 
  -7  16   2      878.08      729.52     28.33 o 
  -6  16   2      347.37      383.03     16.89 o 
  -5  16   2      278.56      272.59     12.51 o 
  -4  16   2      447.07      433.87     15.46 o 
  -3  16   2      195.41      181.57     11.12 o 
  -2  16   2      792.72      798.93     26.36 o 
  -1  16   2     1371.65     1493.90     44.02 o 
   0  16   2      848.25      902.89     28.87 o 
   1  16   2     2006.92     1716.33     57.03 o 
   2  16   2      699.05      723.35     27.59 o 
   3  16   2      109.36      132.40     21.61 o 
   4  16   2      246.71      284.02     13.59 o 
   5  16   2      289.45      280.52     13.81 o 
   6  16   2      639.37      559.38     29.99 o 
   7  16   2      640.47      619.26     28.19 o 
   8  16   2      239.74      227.64     16.64 o 
   9  16   2      284.75      349.60     38.27 o 
  10  16   2       24.62        1.64     13.40 o 
  11  16   2       78.36      119.06     14.57 o 
  12  16   2      549.72      533.60     26.42 o 
  13  16   2       25.21        9.83     13.32 o 
  14  16   2       23.25       27.85     13.81 o 
  15  16   2      118.14      135.58     16.42 o 
  16  16   2       71.45       60.53     17.05 o 
 -14  17   2        7.78       38.90     19.55 o 
 -13  17   2       17.80        5.52     19.03 o 
 -12  17   2      174.19      162.28     23.75 o 
 -11  17   2      158.10      150.57     16.03 o 
 -10  17   2      129.71      117.81     21.67 o 
  -9  17   2       87.33       62.65     12.23 o 
  -8  17   2       10.78        7.53      9.44 o 
  -7  17   2       68.76       40.84     12.37 o 
  -6  17   2      119.69      119.14     13.11 o 
  -5  17   2      888.76     1113.05     34.52 o 
  -4  17   2      630.76      535.48     18.02 o 
  -3  17   2     1707.74     1836.16     53.39 o 
  -2  17   2     1339.86     1115.34     42.05 o 
  -1  17   2     1258.52     1314.06     39.72 o 
   0  17   2     1034.07      933.13     33.89 o 
   1  17   2     1745.86     1563.37     52.68 o 
   2  17   2      837.76      866.84     39.69 o 
   3  17   2     2591.80     2222.85     72.89 o 
   4  17   2      385.98      381.27     31.04 o 
   5  17   2     1631.69     1458.55     49.71 o 
   6  17   2      209.32      203.69     14.44 o 
   7  17   2      108.63       78.54     11.20 o 
   8  17   2       15.58       -1.36     13.99 o 
   9  17   2       46.86       30.63     15.44 o 
  10  17   2      181.66      167.88     16.06 o 
  11  17   2      126.91      121.86     18.05 o 
  12  17   2      181.55      225.27     18.29 o 
  13  17   2       14.70       15.20     15.72 o 
  14  17   2        5.40      -10.45     13.44 o 
  15  17   2       86.82       52.95     21.32 o 
  16  17   2       73.32      109.53     19.20 o 
 -14  18   2       46.82      114.86     23.19 o 
 -13  18   2       18.57       16.98     20.44 o 
 -12  18   2      364.94      403.82     34.95 o 
 -11  18   2      175.16      168.04     16.81 o 
 -10  18   2      252.79      241.98     44.36 o 
  -9  18   2      435.34      450.14     27.77 o 
  -8  18   2      249.56      289.73     21.44 o 
  -7  18   2       80.32       86.02     12.26 o 
  -6  18   2       36.68       24.00      7.13 o 
  -5  18   2      901.47      826.81     39.92 o 
  -4  18   2      124.07      150.43     11.41 o 
  -3  18   2      763.61      879.24     36.86 o 
  -2  18   2     2309.51     2354.75     68.17 o 
  -1  18   2     1721.29     2101.43    109.65 o 
   0  18   2      272.95      269.72     16.74 o 
   1  18   2     2943.22     2720.50    100.97 o 
   2  18   2     2866.77     2672.33     86.44 o 
   3  18   2     1376.18     1159.16     41.04 o 
   4  18   2      209.00      190.77     13.84 o 
   5  18   2      516.59      619.35     33.48 o 
   6  18   2       68.38       47.97     11.31 o 
   7  18   2       44.43       53.98     13.11 o 
   8  18   2      455.85      397.03     20.21 o 
   9  18   2      495.18      465.74     22.13 o 
  10  18   2      137.47       94.54     22.57 o 
  11  18   2      118.03      111.65     23.06 o 
  12  18   2      568.92      540.09     32.25 o 
  13  18   2       16.79       12.56     17.06 o 
  14  18   2       41.39       55.69     17.98 o 
  15  18   2       10.74       13.81     17.90 o 
  16  18   2      114.97      162.38     26.22 o 
 -14  19   2       20.95        5.28     21.20 o 
 -13  19   2      171.43       86.02     23.20 o 
 -12  19   2       47.08       42.98     22.41 o 
 -11  19   2      639.27      576.23     29.57 o 
 -10  19   2      194.48      202.23     18.21 o 
  -9  19   2      298.01      258.19     19.81 o 
  -8  19   2      246.56      301.12     18.86 o 
  -7  19   2      245.34      260.56     17.08 o 
  -6  19   2       53.58       52.13     11.78 o 
  -5  19   2     2508.91     2303.84     75.97 o 
  -4  19   2     1378.46     1351.38     41.59 o 
  -3  19   2     1314.88     1136.69     46.89 o 
  -2  19   2      343.61      415.33     24.27 o 
  -1  19   2      845.86      879.46     33.05 o 
   0  19   2      621.48      623.96     26.16 o 
   1  19   2      878.11      918.54     34.18 o 
   2  19   2      560.02      517.49     27.71 o 
   3  19   2      759.85      899.53     33.34 o 
   4  19   2      879.79     1044.58     37.45 o 
   5  19   2     1652.00     1806.34     60.08 o 
   6  19   2       42.11       23.14     11.37 o 
   7  19   2      308.04      263.18     16.75 o 
   8  19   2      390.80      363.20     20.20 o 
   9  19   2      181.43      164.83     19.82 o 
  10  19   2      195.64      183.29     15.13 o 
  11  19   2      352.00      442.81     35.11 o 
  12  19   2       61.72       48.87     13.11 o 
  13  19   2      312.32      386.53     21.72 o 
  14  19   2       38.46       44.20     27.25 o 
  15  19   2      111.09       66.51     32.08 o 
 -14  20   2       62.77       82.08     23.79 o 
 -13  20   2       22.35       44.21     23.27 o 
 -12  20   2      126.89      141.09     26.24 o 
 -11  20   2      491.30      460.70     38.62 o 
 -10  20   2      179.54      190.67     18.74 o 
  -9  20   2      134.96      113.06     16.53 o 
  -8  20   2        6.39        8.66     12.14 o 
  -7  20   2       95.56      111.08     13.72 o 
  -6  20   2      310.40      399.96     21.48 o 
  -5  20   2      124.89      165.69     24.08 o 
  -4  20   2      137.37      174.71     22.41 o 
  -3  20   2      153.89      153.73     16.24 o 
  -2  20   2       40.05       38.07     13.25 o 
  -1  20   2     1262.26     1013.60     43.24 o 
   0  20   2        7.86       28.50     13.14 o 
   1  20   2      699.32      798.01     47.84 o 
   2  20   2       74.45       71.92     11.42 o 
   3  20   2      162.04      150.22     13.33 o 
   4  20   2      245.58      242.51     16.16 o 
   5  20   2      230.77      235.06     16.22 o 
   6  20   2      537.34      496.68     25.30 o 
   7  20   2      166.28      168.96     14.67 o 
   8  20   2        3.46       -3.51     11.96 o 
   9  20   2       87.03       94.80     13.72 o 
  10  20   2      100.77      141.44     14.82 o 
  11  20   2      266.96      347.91     32.27 o 
  12  20   2      198.45      235.25     17.56 o 
  13  20   2       25.00       27.33     13.70 o 
  14  20   2       85.08       88.47     24.77 o 
 -12  21   2      518.38      659.09     48.05 o 
 -11  21   2      235.95      242.59     30.67 o 
 -10  21   2       37.87       42.10     15.56 o 
  -9  21   2      106.09      141.52     41.30 o 
  -8  21   2      475.82      474.06     27.63 o 
  -7  21   2      182.38      244.42     19.93 o 
  -6  21   2      360.76      283.99     21.69 o 
  -5  21   2      204.89      239.69     19.67 o 
  -4  21   2      943.09     1224.81     42.94 o 
  -3  21   2       70.22       73.67     15.04 o 
  -2  21   2      269.45      214.65     18.39 o 
  -1  21   2      249.82      276.39     21.45 o 
   0  21   2      801.74      734.06     34.41 o 
   1  21   2      447.66      362.55     23.32 o 
   2  21   2      161.37      153.60     13.92 o 
   3  21   2       71.86       73.20     12.06 o 
   4  21   2     1673.45     1608.55     79.87 o 
   5  21   2      374.10      286.03     18.31 o 
   6  21   2      194.42      200.59     24.63 o 
   7  21   2      211.20      256.44     17.68 o 
   8  21   2      367.34      433.92     22.28 o 
   9  21   2      104.76      128.12     14.92 o 
  10  21   2       22.38       19.47     13.16 o 
  11  21   2      190.64      174.99     16.20 o 
  12  21   2      962.32     1095.03     41.53 o 
 -11  22   2      265.79      282.72     33.17 o 
 -10  22   2        0.26        1.69     15.48 o 
  -9  22   2      290.36      281.72     22.30 o 
  -8  22   2      358.05      434.22     27.25 o 
  -7  22   2      770.19      627.67     32.68 o 
  -6  22   2       56.76       86.25     31.67 o 
  -5  22   2      141.08      154.54     17.91 o 
  -4  22   2      903.80      872.12     39.76 o 
  -3  22   2      341.78      276.10     17.51 o 
  -2  22   2       84.85       68.95     15.10 o 
  -1  22   2       84.47       99.20     20.36 o 
   0  22   2      312.08      324.41     22.71 o 
   1  22   2       95.05       98.56     15.48 o 
   2  22   2       52.27       63.83     14.85 o 
   3  22   2      225.17      267.46     20.11 o 
   4  22   2      493.52      653.24     27.78 o 
   5  22   2       78.67       91.70     16.89 o 
   6  22   2      104.71      111.94     14.35 o 
   7  22   2      430.43      472.45     23.91 o 
   8  22   2      662.68      596.83     33.48 o 
   9  22   2      192.35      184.01     16.66 o 
  10  22   2        0.36      -11.78     14.79 o 
  11  22   2      153.26      134.00     16.07 o 
  -9  23   2      172.09      177.24     20.06 o 
  -8  23   2       30.66       33.88     16.32 o 
  -7  23   2      421.76      436.30     27.63 o 
  -6  23   2      141.95      166.14     19.12 o 
  -5  23   2      338.90      303.40     24.17 o 
  -4  23   2      442.04      541.09     30.62 o 
  -3  23   2       67.73       49.55     17.66 o 
  -2  23   2       80.29      105.09     22.33 o 
  -1  23   2      273.14      351.64     24.32 o 
   0  23   2        5.72       13.81     13.72 o 
   1  23   2      507.15      462.22     27.16 o 
   2  23   2      105.82      120.43     16.77 o 
   3  23   2       47.14       33.59     14.69 o 
   4  23   2      808.91      751.98     37.44 o 
   5  23   2      240.90      286.59     21.83 o 
   6  23   2      108.00      112.73     18.15 o 
   7  23   2      317.94      331.52     20.83 o 
   8  23   2       30.57       26.16     13.99 o 
   9  23   2      279.32      242.21     18.72 o 
  -7  24   2       15.13       24.08     16.48 o 
  -6  24   2      108.03       97.49     18.09 o 
  -5  24   2      663.36      656.17     34.55 o 
  -4  24   2       59.00       80.94     17.21 o 
  -3  24   2      156.50      192.45     19.81 o 
  -2  24   2       18.61       12.41     27.88 o 
  -1  24   2       14.89        6.01     14.57 o 
   0  24   2      495.51      505.31     29.34 o 
   1  24   2       10.33       18.62     14.81 o 
   2  24   2       12.70       18.55     14.87 o 
   3  24   2      219.25      217.40     20.35 o 
   4  24   2       89.14       92.66     17.15 o 
   5  24   2      366.93      461.04     28.56 o 
   6  24   2       98.92       95.93     23.29 o 
   7  24   2       19.90       22.66     16.28 o 
  -5  25   2       47.42       43.55     26.07 o 
  -4  25   2       39.81       43.10     16.76 o 
  -3  25   2        9.70       24.72     16.03 o 
  -2  25   2      467.96      437.98     28.50 o 
  -1  25   2      345.48      365.10     26.52 o 
   0  25   2      468.05      516.58     30.66 o 
   1  25   2      367.20      427.77     27.73 o 
   2  25   2      309.84      371.32     26.34 o 
   3  25   2       15.04       15.07     15.69 o 
   4  25   2       22.83       19.26     15.69 o 
   5  25   2       39.42       48.42     16.82 o 
 -21   0   3      274.36      638.28     51.92 o 
 -19   0   3       97.22      -17.34     19.85 o 
 -17   0   3      191.55      378.21     36.60 o 
 -15   0   3      724.00      383.48     35.33 o 
 -13   0   3      102.44      109.54     17.54 o 
 -11   0   3      386.52      497.06     36.18 o 
  -9   0   3      649.71      407.51     30.01 o 
  -7   0   3      332.99      315.08     23.54 o 
  -5   0   3     4311.92     3722.70    224.48 o 
  -3   0   3    13895.14    12221.69    731.93 o 
  -1   0   3      655.60      841.88     33.14 o 
   1   0   3     1147.08     1034.14     41.57 o 
   3   0   3     7942.97     7471.54   1092.76 o 
   5   0   3     2305.12      174.51     13.27 o 
   7   0   3      484.66      484.83     18.16 o 
   9   0   3     1064.98     1200.10     41.35 o 
  11   0   3      222.41       80.99      7.19 o 
  13   0   3       83.90       90.43     19.31 o 
  15   0   3     1182.55     1631.46     78.18 o 
  17   0   3      144.48       98.88     20.40 o 
  19   0   3      180.80      309.83     32.55 o 
  21   0   3      163.45       78.92     22.27 o 
 -22   1   3       11.54        6.49     16.36 o 
 -21   1   3       47.61       99.99     18.44 o 
 -20   1   3       29.88       38.14     16.02 o 
 -19   1   3      138.06      181.05     18.91 o 
 -18   1   3       50.85       33.74     14.16 o 
 -17   1   3      571.90      810.75     42.03 o 
 -16   1   3       16.30       -2.28     12.86 o 
 -15   1   3      579.63      523.05     30.08 o 
 -14   1   3     2260.60     2803.81    122.99 o 
 -13   1   3       69.38       45.45     11.79 o 
 -12   1   3      194.12      212.14     16.68 o 
 -11   1   3       51.26       22.75      9.46 o 
 -10   1   3     1445.74     1231.69    185.31 o 
  -9   1   3      212.93      224.30     14.24 o 
  -8   1   3      150.06       79.32     11.99 o 
  -7   1   3      642.86      569.10     26.94 o 
  -6   1   3      613.32      616.84     75.18 o 
  -5   1   3    10201.25    10708.20    453.58 o 
  -4   1   3       97.12      190.76      7.61 o 
  -3   1   3     1388.76     1649.39    113.10 o 
  -2   1   3      478.93      643.31     19.52 o 
  -1   1   3     1657.95     1429.27     42.31 o 
   0   1   3      626.05      653.25     20.37 o 
   1   1   3     1272.57     1127.21     38.04 o 
   2   1   3      888.51     1002.77     34.26 o 
   3   1   3     1050.00     1180.86     40.03 o 
   4   1   3       71.13      132.88      5.74 o 
   5   1   3     8086.49     8871.08    272.70 o 
   6   1   3     1122.57      984.55     26.18 o 
   7   1   3      897.63      690.68     19.13 o 
   8   1   3      255.15      237.21      8.41 o 
   9   1   3      155.64      125.68      9.15 o 
  10   1   3     1281.44     1043.16     61.94 o 
  11   1   3       85.58      115.06     11.24 o 
  12   1   3      105.88       25.73     21.95 o 
  13   1   3       82.81      131.39      9.74 o 
  14   1   3     1225.86      184.56     36.62 o 
  15   1   3      715.07      980.38     35.36 o 
  16   1   3       28.87       58.36      9.68 o 
  17   1   3      317.26       51.94     11.86 o 
  18   1   3       60.32      139.55     21.37 o 
  19   1   3      123.42      155.34     17.30 o 
  20   1   3       30.46       35.25     13.73 o 
  21   1   3       27.51       16.21     13.91 o 
  22   1   3       10.91       23.76     15.02 o 
 -22   2   3        1.88       -7.34     15.75 o 
 -21   2   3       67.84       58.33     16.65 o 
 -20   2   3       82.27       42.49     14.28 o 
 -19   2   3      116.41       -9.16     13.63 o 
 -18   2   3      175.60      162.55     18.03 o 
 -17   2   3       89.42       10.11     12.76 o 
 -16   2   3      534.15      697.22     36.75 o 
 -15   2   3      272.43      177.50     17.45 o 
 -14   2   3      313.18      133.44     14.79 o 
 -13   2   3      219.46      123.57     14.22 o 
 -12   2   3      281.13      317.37     16.47 o 
 -11   2   3      250.70      302.18     13.22 o 
 -10   2   3      396.16      359.24     16.83 o 
  -9   2   3     1227.42     1333.62     52.98 o 
  -8   2   3     1085.13     1043.44     36.33 o 
  -7   2   3     6345.72     6839.60    220.59 o 
  -6   2   3       41.40       66.40      8.03 o 
  -5   2   3    15520.72    20210.41    771.19 o 
  -4   2   3    15900.85    15206.24    569.84 o 
  -3   2   3     6529.32     6617.84    194.48 o 
  -2   2   3     1713.04     1818.10     54.03 o 
  -1   2   3     4698.45     5651.15    149.76 o 
   0   2   3      751.67      440.22     14.50 o 
   1   2   3     6156.48     6973.88    187.49 o 
   2   2   3     2961.99     2754.10     82.81 o 
   3   2   3     8046.58     7620.68    227.85 o 
   4   2   3     8488.79     9752.11    393.49 o 
   5   2   3    28503.64    27648.63    745.45 o 
   6   2   3       23.82       15.63      3.38 o 
   7   2   3     3403.18     1133.72     73.80 o 
   8   2   3     1119.27      986.61     35.87 o 
   9   2   3     2255.53     2258.65     69.40 o 
  10   2   3      596.52      579.48     17.88 o 
  11   2   3      250.14      148.82     11.54 o 
  12   2   3      252.88      236.86     10.31 o 
  13   2   3      324.25      337.48     17.73 o 
  14   2   3      468.61      495.07     23.19 o 
  15   2   3      378.27      580.36     19.66 o 
  16   2   3      310.02      183.95     20.52 o 
  17   2   3      165.91      212.26     18.87 o 
  18   2   3      169.21      150.19     15.99 o 
  19   2   3      210.23      470.15     29.28 o 
  20   2   3      140.96      259.27     22.49 o 
  21   2   3      109.55      247.68     22.74 o 
  22   2   3        2.65        8.05     13.53 o 
 -22   3   3        9.13        6.95     16.06 o 
 -21   3   3        9.57      -11.67     19.23 o 
 -20   3   3       12.91        0.50     14.13 o 
 -19   3   3       14.67       16.11     14.11 o 
 -18   3   3      300.11      430.09     27.55 o 
 -17   3   3      155.56       22.72     13.98 o 
 -16   3   3      299.58      255.71     21.41 o 
 -15   3   3        9.24        5.14     15.90 o 
 -14   3   3      835.51      897.12     97.35 o 
 -13   3   3       22.84       -4.52      9.75 o 
 -12   3   3      838.58      937.12     30.37 o 
 -11   3   3        8.69       12.68      8.15 o 
 -10   3   3     3461.68     3524.04    137.42 o 
  -9   3   3      774.58     1141.82     81.07 o 
  -8   3   3      590.64      614.49     26.10 o 
  -7   3   3     2398.80     2391.38     77.90 o 
  -6   3   3      154.27      188.75     13.15 o 
  -5   3   3     4318.69     5960.66    181.12 o 
  -4   3   3    20251.33    18029.53    535.85 o 
  -3   3   3     1457.53     1399.78     46.07 o 
  -2   3   3     6352.21     7732.53    204.30 o 
  -1   3   3     4096.43     3847.49    113.61 o 
   0   3   3     4499.26     5613.06    166.15 o 
   1   3   3     2806.26     2967.39     88.66 o 
   2   3   3    10914.23    11416.11    341.54 o 
   3   3   3      781.55      906.49     28.01 o 
   4   3   3    14401.64    14076.52    478.86 o 
   5   3   3     7771.34     8218.07    219.72 o 
   6   3   3      270.29      225.58      9.52 o 
   7   3   3     1501.16     1606.56     56.63 o 
   8   3   3      693.26      680.80     20.02 o 
   9   3   3     1433.19     1674.46     60.00 o 
  11   3   3        4.72       -4.92      4.74 o 
  12   3   3      534.18      259.98     17.65 o 
  13   3   3       40.77       48.20      9.83 o 
  14   3   3      561.70      277.52     18.81 o 
  15   3   3        7.06        9.45      7.46 o 
  16   3   3      274.41      246.24     23.03 o 
  17   3   3      284.05      483.22     28.57 o 
  18   3   3      163.08       26.24     17.14 o 
  19   3   3       11.72       12.07     12.50 o 
  20   3   3       21.58       10.41     13.40 o 
  21   3   3       11.01       11.55     15.22 o 
  22   3   3       12.66       16.28     20.02 o 
 -22   4   3        1.35       -4.60     15.26 o 
 -21   4   3       77.18      109.68     18.47 o 
 -20   4   3       19.60       -4.34     13.15 o 
 -19   4   3        6.22      -14.49     13.51 o 
 -18   4   3       13.14       22.26     13.19 o 
 -17   4   3        8.94       -2.00     16.41 o 
 -16   4   3      265.19      244.57     21.09 o 
 -15   4   3      410.25      131.12     20.63 o 
 -14   4   3        3.38      -16.09     10.72 o 
 -13   4   3      340.04      445.82     25.42 o 
 -12   4   3      864.43      647.50     46.73 o 
 -11   4   3      607.41      526.33     59.53 o 
 -10   4   3      664.89      885.11     31.97 o 
  -9   4   3     1734.50     1595.08    103.34 o 
  -8   4   3     5884.67     6668.65    215.78 o 
  -7   4   3     2402.36     2991.73     91.87 o 
  -6   4   3     3526.90     4395.79    134.49 o 
  -5   4   3     2316.62     3221.78     98.70 o 
  -4   4   3     9512.17     9590.13    271.38 o 
  -3   4   3     1483.45     1672.63     57.32 o 
  -2   4   3      733.26      611.23     17.30 o 
  -1   4   3     4538.87     4827.32    142.72 o 
   0   4   3     1055.17     1207.30     36.76 o 
   1   4   3     4801.17     5023.51    171.84 o 
   2   4   3      985.33      762.82     28.65 o 
   3   4   3     2750.98     2440.77     96.36 o 
   4   4   3     7061.89     7628.37    322.98 o 
   5   4   3     4182.34     4394.36    130.20 o 
   6   4   3     4279.59     4746.63    141.03 o 
   7   4   3     4269.15     4162.22    123.65 o 
   8   4   3     3533.04     4536.23    216.03 o 
   9   4   3     2085.03     1793.46     61.93 o 
  10   4   3     1056.67     1236.25     34.85 o 
  11   4   3     1126.06     1038.73     37.07 o 
  12   4   3     1602.06     1640.36     51.14 o 
  13   4   3      183.31       19.25      6.88 o 
  14   4   3        2.85       -4.96     12.00 o 
  15   4   3      699.56      844.35     35.40 o 
  16   4   3      230.30      212.69     12.71 o 
  17   4   3        5.61       21.15     11.56 o 
  18   4   3       11.40       32.86     24.23 o 
  19   4   3        9.04        6.50     11.88 o 
  20   4   3       22.97       14.15     17.75 o 
  21   4   3       45.94       12.09     20.41 o 
 -21   5   3       35.20       83.06     18.58 o 
 -20   5   3      107.35      122.56     18.18 o 
 -19   5   3        0.96      -14.12     14.22 o 
 -18   5   3        3.24      -19.76     13.17 o 
 -17   5   3      289.08      355.05     25.04 o 
 -16   5   3      458.72      359.45     59.29 o 
 -15   5   3       30.91       47.46     13.75 o 
 -14   5   3      326.22      450.28     61.60 o 
 -13   5   3      373.30      386.38     64.75 o 
 -12   5   3      676.46      738.72     40.80 o 
 -11   5   3       32.31       42.68      9.16 o 
 -10   5   3     2514.67     3163.54    108.49 o 
  -9   5   3     4372.37     5973.28    360.58 o 
  -8   5   3     3183.16     3008.10    119.19 o 
  -7   5   3       11.40        9.17      4.31 o 
  -6   5   3     4934.40     4862.57    151.67 o 
  -5   5   3     1298.84     1397.65     64.06 o 
  -4   5   3     2436.92     3278.83    107.29 o 
  -3   5   3     3450.09     3414.03     90.97 o 
  -2   5   3    21911.54    20550.76    907.59 o 
  -1   5   3     7012.15     7975.45    243.46 o 
   0   5   3        9.79        2.58      3.74 o 
   1   5   3    11567.80    11178.27    412.91 o 
   2   5   3    11829.36    13326.15    502.64 o 
   3   5   3     2340.91     2899.31    127.16 o 
   4   5   3     2022.71     2775.27    106.32 o 
   5   5   3      700.48      946.67     34.34 o 
   6   5   3     4235.88     4161.86    267.71 o 
   7   5   3       20.73        3.47     12.43 o 
   8   5   3     1721.57     1951.58    111.14 o 
   9   5   3     7547.38     8225.68    243.47 o 
  10   5   3     3813.04     4167.83    124.94 o 
  11   5   3       27.05       59.97      8.48 o 
  12   5   3     1105.59     1206.86     38.76 o 
  13   5   3      662.93      797.13     51.63 o 
  14   5   3      195.59       70.35      9.44 o 
  15   5   3       17.66        1.83     10.14 o 
  16   5   3      584.21      644.57     36.65 o 
  17   5   3      160.44       25.23     25.18 o 
  18   5   3        5.69       44.64     16.57 o 
  19   5   3        0.96       11.92     18.57 o 
 -21   6   3       44.07       43.26     16.38 o 
 -20   6   3        9.06       11.79     15.48 o 
 -19   6   3      102.72       93.10     16.96 o 
 -18   6   3       50.16        8.06     13.92 o 
 -17   6   3      104.78       59.83     14.54 o 
 -16   6   3      192.59      187.48     34.87 o 
 -15   6   3       94.06      157.40     17.12 o 
 -14   6   3      164.55       31.13     16.73 o 
 -13   6   3        5.24       12.96     11.06 o 
 -12   6   3      907.38     1051.81     33.30 o 
 -11   6   3      830.64     1001.73     41.85 o 
 -10   6   3     2906.44     2974.10    111.51 o 
  -9   6   3     2057.68     2157.85     71.79 o 
  -8   6   3     2980.76     3698.47    113.86 o 
  -7   6   3     9356.61    13068.65    462.02 o 
  -6   6   3     4571.95     4987.29    162.77 o 
  -5   6   3     7058.26     6429.14    208.59 o 
  -4   6   3      306.26      272.70      8.94 o 
  -3   6   3     6448.60     6301.88    180.18 o 
  -2   6   3      766.96      790.95     24.77 o 
  -1   6   3     4526.62     4320.32    224.13 o 
   0   6   3     1441.96     1386.94     48.64 o 
   1   6   3     2482.69     3012.30    107.51 o 
   2   6   3      538.91      585.91     22.00 o 
   3   6   3     8308.68     7737.49    228.31 o 
   4   6   3      163.20      194.48     13.44 o 
   5   6   3     4143.08     4950.12    154.80 o 
   6   6   3     3633.45     4150.84    142.97 o 
   7   6   3    15892.92    17550.70    517.00 o 
   8   6   3     3509.35     3820.98    114.12 o 
   9   6   3     1432.67     1520.73    103.65 o 
  10   6   3     1575.27     1874.27    161.33 o 
  11   6   3     1381.79     1472.27     46.14 o 
  12   6   3      484.75      620.09     86.16 o 
  13   6   3        4.22       -4.43      7.94 o 
  14   6   3      284.09      277.84     15.52 o 
  15   6   3       55.18      102.47     26.67 o 
  16   6   3      214.30      185.61     44.73 o 
  17   6   3      129.03      100.91     18.09 o 
  18   6   3       67.08       57.87     18.10 o 
 -21   7   3      112.79      214.30     30.61 o 
 -20   7   3      156.31      134.00     18.93 o 
 -19   7   3      132.68      255.63     23.06 o 
 -18   7   3       93.05       95.76     16.36 o 
 -17   7   3      507.40      682.18     37.27 o 
 -16   7   3       77.98      108.03     16.26 o 
 -15   7   3      112.01      121.33     26.22 o 
 -14   7   3      997.26       89.21     18.49 o 
 -13   7   3     1088.54     1211.02     79.88 o 
 -12   7   3     5499.27     6079.13    240.27 o 
 -11   7   3      860.90      981.99     41.30 o 
 -10   7   3      640.91      715.29     28.95 o 
  -9   7   3     4282.57     4667.73    126.98 o 
  -8   7   3     1340.77     1554.99     43.74 o 
  -7   7   3       99.45       79.97      6.60 o 
  -6   7   3     1655.12     1669.66     67.96 o 
  -5   7   3     3199.70     3941.54    119.61 o 
  -4   7   3       95.23      120.72      6.05 o 
  -3   7   3     5124.11     6013.15    149.19 o 
  -2   7   3       47.88       77.43      6.46 o 
  -1   7   3     3735.32     3715.35    127.06 o 
   0   7   3     2306.26     2464.40     85.28 o 
   1   7   3     3725.85     3853.92    131.73 o 
   2   7   3       81.94       83.37      6.82 o 
   3   7   3     6777.16     7074.36    208.75 o 
   4   7   3       53.88      109.91     14.96 o 
   5   7   3     5039.05     5190.59    153.62 o 
   6   7   3      991.21     1292.99     46.47 o 
   7   7   3       59.83       60.56      6.22 o 
   8   7   3     1497.41     1556.41     69.47 o 
   9   7   3     3501.67     3605.24    493.52 o 
  10   7   3      714.02      704.12     24.17 o 
  11   7   3     1324.13     1397.68     44.20 o 
  12   7   3     3312.06     3899.35    431.00 o 
  13   7   3     2024.13     2347.05    106.12 o 
  14   7   3     1856.21     2288.40    111.95 o 
  15   7   3      134.81      123.79     10.76 o 
  16   7   3       61.05       40.78     21.29 o 
  17   7   3      285.77       55.23     16.19 o 
 -21   8   3       12.62       55.89     17.37 o 
 -20   8   3        7.94       15.98     16.12 o 
 -19   8   3      182.18      265.69     23.61 o 
 -18   8   3      230.75      270.02     23.51 o 
 -17   8   3       71.10       97.09     16.16 o 
 -16   8   3      221.41       87.03     16.95 o 
 -15   8   3      332.59      255.20     21.12 o 
 -14   8   3      521.88      792.65     40.28 o 
 -13   8   3     2700.55     3351.81    110.62 o 
 -12   8   3      528.12      658.90     25.75 o 
 -11   8   3     2090.03     2118.96     87.92 o 
 -10   8   3      484.35      560.24     23.49 o 
  -9   8   3     1355.50     1303.13     46.75 o 
  -8   8   3      621.22      810.84     35.00 o 
  -7   8   3      354.63      264.68     10.60 o 
  -6   8   3     1049.85     1368.98     48.16 o 
  -5   8   3     1619.23     2057.05     68.29 o 
  -4   8   3     9698.23    10728.36    267.45 o 
  -3   8   3     7398.09     8212.66    223.90 o 
  -2   8   3     5290.56     5429.26    163.02 o 
  -1   8   3     4867.58     5884.48    175.87 o 
   0   8   3     1745.85     1490.81     46.28 o 
   1   8   3     7245.52     7327.88    264.96 o 
   2   8   3     4196.46     4814.95    164.95 o 
   3   8   3     9542.62     9443.52    279.00 o 
   4   8   3     9649.70    10645.20    313.19 o 
   5   8   3     2242.95     2678.06     79.98 o 
   6   8   3     1728.92     1826.91     55.91 o 
   7   8   3      320.76      246.89     12.74 o 
   8   8   3      344.97      526.17     66.13 o 
  10   8   3      892.18      833.94     27.75 o 
  12   8   3      331.69      365.99     44.96 o 
  13   8   3     1856.80     1118.98    141.40 o 
  14   8   3      297.21      452.17     36.70 o 
  15   8   3      351.56      393.86     20.10 o 
  16   8   3      371.18      480.41     28.66 o 
  17   8   3       83.08      245.97     17.43 o 
 -20   9   3      101.80      203.94     21.36 o 
 -19   9   3        2.74       -1.74     14.12 o 
 -18   9   3       90.42      232.34     21.63 o 
 -17   9   3      230.98      320.55     24.20 o 
 -16   9   3      830.09     1014.04     50.05 o 
 -15   9   3      788.61      531.70     44.24 o 
 -14   9   3       96.33       53.82     39.86 o 
 -13   9   3      188.01      259.87     31.35 o 
 -12   9   3     1225.67     1406.52     68.16 o 
 -11   9   3     1688.33     1994.72     62.81 o 
 -10   9   3     1623.45     1910.63     60.29 o 
  -9   9   3        8.05        9.69      3.99 o 
  -8   9   3      854.12      871.61     26.16 o 
  -7   9   3      341.02      421.11     16.66 o 
  -6   9   3     1629.93     1918.70     48.80 o 
  -5   9   3     5298.16     5552.70    153.33 o 
  -4   9   3     4673.23     5122.58    141.92 o 
  -3   9   3     2213.65     2840.12     92.19 o 
  -2   9   3     8520.94     8160.27    227.68 o 
  -1   9   3     2593.99     2782.56     94.53 o 
   0   9   3     1369.74     1319.85     41.26 o 
   1   9   3     1960.96     2333.76     70.92 o 
   2   9   3     7315.99     7271.58    218.03 o 
   3   9   3     3811.24     3791.44    112.70 o 
   4   9   3     2640.25     3862.56    159.30 o 
   5   9   3     3739.71     4664.56    139.06 o 
   6   9   3     2224.30     2188.61     66.23 o 
   7   9   3      629.20      596.31     27.17 o 
   8   9   3      456.17      565.07     22.91 o 
   9   9   3        4.61       -3.88      6.10 o 
  10   9   3     2234.30     2196.58     67.20 o 
  11   9   3     2102.88     2116.05     64.89 o 
  12   9   3      848.40      556.18     32.93 o 
  13   9   3      255.06      299.57     15.75 o 
  14   9   3      179.21      229.87     13.85 o 
  15   9   3      966.99     1150.87     44.80 o 
  17   9   3      211.89      285.43     51.36 o 
 -20  10   3       71.10      121.59     18.63 o 
 -19  10   3      155.75      261.43     22.99 o 
 -18  10   3      293.24       48.08     21.74 o 
 -17  10   3        8.54        4.93     14.41 o 
 -16  10   3      595.80      784.44     40.97 o 
 -15  10   3      124.36       84.06     66.85 o 
 -14  10   3      107.69      117.55     15.22 o 
 -13  10   3       16.02       36.84     12.19 o 
 -12  10   3     3716.59     4012.15    132.53 o 
 -11  10   3      272.24      227.94     11.98 o 
 -10  10   3     1081.92     1447.70     58.38 o 
  -9  10   3     2522.14     2431.93     68.21 o 
  -8  10   3       97.75      110.98      9.50 o 
  -7  10   3      121.03       90.52      6.41 o 
  -6  10   3      203.38      199.46      9.83 o 
  -5  10   3     1643.93     1497.32     43.16 o 
  -4  10   3     1405.93     1438.11     37.75 o 
  -3  10   3     2556.11     2157.29     61.66 o 
  -2  10   3     4302.85     4114.31    165.57 o 
  -1  10   3      915.46      841.98     38.45 o 
   0  10   3     2910.47     2885.03     87.79 o 
   1  10   3      491.50      553.74     19.54 o 
   2  10   3     2358.91     2826.26     91.64 o 
   3  10   3     2026.45     1890.58     57.64 o 
   4  10   3     1489.73     1448.60     44.94 o 
   5  10   3      937.34     1077.55     45.04 o 
   6  10   3      174.61      185.99     10.13 o 
   7  10   3       82.60       64.22      6.31 o 
   8  10   3       53.47       55.50      6.39 o 
   9  10   3     1631.48     1774.52     73.48 o 
  10  10   3     1957.02     2087.94     63.97 o 
  11  10   3      190.11      158.97     15.49 o 
  12  10   3     2011.87      432.90     44.04 o 
  13  10   3       29.07       65.05     12.20 o 
  14  10   3       77.01      112.38     13.11 o 
  15  10   3      216.71      309.24     19.88 o 
  17  10   3        5.95        8.30     14.29 o 
 -20  11   3       79.47       37.33     22.51 o 
 -19  11   3       65.75       97.10     17.04 o 
 -18  11   3       75.72       94.77     15.80 o 
 -17  11   3      144.00      175.45     22.92 o 
 -16  11   3       59.04       31.44     15.50 o 
 -15  11   3      150.02      135.63     24.20 o 
 -13  11   3       21.97       19.24     12.47 o 
 -12  11   3     3716.83     4146.92    148.09 o 
 -11  11   3        1.14      -10.89      8.36 o 
 -10  11   3     3121.52     3741.28    103.83 o 
  -9  11   3      114.78      152.97      9.34 o 
  -8  11   3      275.37      321.15     13.12 o 
  -7  11   3      521.48      621.65     20.21 o 
  -6  11   3     1174.98     1376.36     39.49 o 
  -5  11   3      408.41      450.68     14.29 o 
  -4  11   3     2154.56     2675.03     67.97 o 
  -3  11   3     1649.15     1813.40     52.03 o 
  -2  11   3    10245.35     9841.71    282.49 o 
  -1  11   3     3452.01     4195.15    117.49 o 
   0  11   3    13478.78    13884.98    415.45 o 
   1  11   3     3846.55     4266.20    128.69 o 
   2  11   3     6886.45     7496.96    225.14 o 
   3  11   3     1930.95     1915.62     59.29 o 
   4  11   3     3698.27     3448.02    102.94 o 
   5  11   3      477.13      461.85     17.36 o 
   6  11   3     1770.83     1682.66     51.99 o 
   7  11   3      424.01      516.00     23.65 o 
   8  11   3      327.26      374.83     21.84 o 
   9  11   3      161.98      190.07     10.91 o 
  10  11   3     4126.81     4148.46    124.52 o 
  11  11   3        0.63       -6.59      7.90 o 
  13  11   3       15.11       25.89     11.66 o 
  14  11   3      594.69      651.76     28.94 o 
  15  11   3      152.57      164.67     20.97 o 
  16  11   3       65.07       95.25     33.95 o 
  17  11   3      217.49      314.43     24.65 o 
 -19  12   3       10.10       31.43     23.05 o 
 -18  12   3       45.05      103.97     24.38 o 
 -17  12   3      156.37      161.03     25.91 o 
 -16  12   3       14.96       52.58     22.34 o 
 -15  12   3      123.17      131.21     22.31 o 
 -14  12   3      592.70      612.57     46.16 o 
 -13  12   3       60.99      106.56     17.67 o 
 -12  12   3      584.17      217.60     16.04 o 
 -11  12   3      408.89      362.56     15.07 o 
 -10  12   3      301.68      294.96     13.85 o 
  -9  12   3      530.92      603.10     20.40 o 
  -8  12   3      549.57      459.65     16.89 o 
  -7  12   3      351.59      313.59     13.13 o 
  -6  12   3     1110.90     1057.20     35.65 o 
  -5  12   3      505.18      641.65     18.95 o 
  -4  12   3     1110.61     1163.75     31.29 o 
  -3  12   3      319.48      311.13     12.58 o 
  -2  12   3      557.97      660.11     34.46 o 
  -1  12   3     2742.03     2440.78     72.37 o 
   0  12   3       59.50      128.20      8.85 o 
   1  12   3     1813.61     1865.22     57.73 o 
   2  12   3     1039.34      896.73     41.86 o 
   3  12   3      583.57      406.36     15.69 o 
   4  12   3     1568.12     1422.51     39.98 o 
   5  12   3      920.13      862.18     28.53 o 
   6  12   3      594.39      746.39     44.72 o 
   7  12   3      234.09      229.42     13.39 o 
   8  12   3      294.57      311.43     21.81 o 
   9  12   3      587.04      610.88     22.64 o 
  10  12   3      163.23      102.55     16.19 o 
  11  12   3      255.19      221.54     32.28 o 
  13  12   3       79.09       95.95     13.10 o 
  14  12   3      433.38      378.35     45.53 o 
  15  12   3       73.65       56.52     17.26 o 
  16  12   3       11.25       14.66     14.40 o 
  17  12   3       84.53       61.62     15.96 o 
 -18  13   3       45.12      136.54     25.67 o 
 -17  13   3       79.58       44.33     20.78 o 
 -16  13   3       33.63       71.11     22.97 o 
 -15  13   3       12.76       21.91     18.01 o 
 -14  13   3       57.40        6.22     17.78 o 
 -13  13   3       43.65       48.78      5.15 o 
 -12  13   3       66.42       51.16      9.56 o 
 -11  13   3       15.16        4.85      7.65 o 
 -10  13   3     2920.89     3024.05     85.71 o 
  -9  13   3     1463.63     1388.64     41.29 o 
  -8  13   3     4994.24     5233.64    145.65 o 
  -7  13   3      398.45      418.54     15.97 o 
  -6  13   3     1717.58     1752.04     57.19 o 
  -5  13   3      600.70      604.97     18.50 o 
  -4  13   3     1637.00     1796.27     47.27 o 
  -3  13   3      317.99      335.08     15.97 o 
  -2  13   3      638.07      815.98     39.97 o 
  -1  13   3     1052.55     1038.93     31.49 o 
   0  13   3      795.85      756.75     24.01 o 
   1  13   3     1025.71      986.94     32.37 o 
   2  13   3     1189.12     1139.88     43.31 o 
   3  13   3      527.65      446.84     17.17 o 
   4  13   3     1741.85     1827.40     56.62 o 
   5  13   3      707.81      639.64     22.66 o 
   6  13   3      997.39     1264.54     57.40 o 
   7  13   3      323.40      372.48     16.29 o 
   8  13   3     3986.53     4449.01    155.11 o 
   9  13   3      857.44      962.32     56.08 o 
  10  13   3     1954.74     2180.18     78.88 o 
  11  13   3       24.38       21.55     12.25 o 
  12  13   3       99.89      103.07     13.62 o 
  13  13   3       27.79       38.08     14.33 o 
  14  13   3      104.49       86.80     13.73 o 
  15  13   3       23.57       42.74     13.35 o 
  16  13   3       23.46       29.16     13.29 o 
  17  13   3       53.15       78.55     17.10 o 
 -16  14   3      196.33      186.51     27.82 o 
 -15  14   3       71.57       64.19     19.92 o 
 -14  14   3      128.93       69.44     43.14 o 
 -13  14   3       68.49       79.01     26.64 o 
 -12  14   3        4.81        9.13     12.45 o 
 -11  14   3      285.63      383.77     18.15 o 
 -10  14   3      846.86      849.79     27.01 o 
  -9  14   3     1080.63     1156.66     35.06 o 
  -8  14   3      786.51      740.42     24.46 o 
  -7  14   3     1942.06     1787.40     52.11 o 
  -6  14   3      537.53      618.53     21.56 o 
  -5  14   3      535.24      491.78     27.73 o 
  -4  14   3      746.76      860.24     24.60 o 
  -3  14   3      444.04      507.02     18.02 o 
  -2  14   3      263.41      224.47     11.24 o 
  -1  14   3     1209.17     1016.54     44.60 o 
   0  14   3     4886.15     4627.50    129.95 o 
   1  14   3      658.77      718.13     34.05 o 
   2  14   3      185.14      183.17     10.32 o 
   3  14   3      626.38      559.00     24.68 o 
   4  14   3      936.66      908.76     30.82 o 
   5  14   3      286.44      341.66     25.67 o 
   6  14   3      770.64      777.91     27.10 o 
   7  14   3     1238.67     1341.99     50.87 o 
   8  14   3      588.41      604.59     30.74 o 
   9  14   3     1238.19     1165.21     45.06 o 
  10  14   3      910.37      798.39     33.20 o 
  11  14   3      512.00      553.62     25.94 o 
  12  14   3        3.34      -13.92     11.75 o 
  13  14   3       61.72       46.78     16.23 o 
  14  14   3       92.69       91.00     14.44 o 
  15  14   3      130.85      166.82     26.75 o 
  16  14   3      138.65       95.73     15.43 o 
  17  14   3       94.86      184.39     48.56 o 
 -15  15   3       55.92       59.07     20.06 o 
 -14  15   3       56.00       82.12     23.73 o 
 -13  15   3      106.71       98.53     14.97 o 
 -12  15   3      847.51     1009.72     45.40 o 
 -11  15   3      156.27      188.96     13.26 o 
 -10  15   3       58.38       58.22     10.27 o 
  -9  15   3      595.34      513.30     20.43 o 
  -8  15   3       91.79       93.78      9.05 o 
  -7  15   3      391.39      314.56     14.47 o 
  -6  15   3     1961.78     1810.41     63.37 o 
  -5  15   3       69.17       79.17      7.79 o 
  -4  15   3      676.43      743.20     21.89 o 
  -3  15   3      702.80      718.82     26.33 o 
  -2  15   3      278.54      214.54     11.39 o 
  -1  15   3      505.66      637.63     21.34 o 
   0  15   3      106.31       65.80      8.66 o 
   1  15   3      873.75      862.82     27.59 o 
   2  15   3      190.22      168.50     19.49 o 
   3  15   3     1259.75      960.87     44.40 o 
   4  15   3     1182.18      969.18     32.44 o 
   5  15   3      105.50       95.13     12.17 o 
   6  15   3     1051.80     1236.73     71.46 o 
   7  15   3      338.95      290.84     19.09 o 
   8  15   3      110.03       84.22     12.58 o 
   9  15   3      336.07      351.33     28.39 o 
  10  15   3       36.94       33.23     11.91 o 
  11  15   3      117.85      126.62     14.37 o 
  12  15   3     1106.11     1152.93     45.43 o 
  13  15   3      193.23      234.63     18.29 o 
  14  15   3       41.49       35.68     13.70 o 
  15  15   3       34.31       28.20     13.59 o 
  16  15   3       54.49       29.10     19.98 o 
  17  15   3       77.27      111.67     19.27 o 
 -14  16   3       37.71       18.63     13.79 o 
 -13  16   3       21.23        6.35     12.92 o 
 -12  16   3      332.57      380.91     35.14 o 
 -11  16   3      168.39      215.32     30.53 o 
 -10  16   3      108.19      109.09     12.07 o 
  -9  16   3      209.52      245.47     15.58 o 
  -8  16   3      365.19      309.77     16.98 o 
  -7  16   3      142.78      132.76      9.61 o 
  -6  16   3     1047.26     1029.72     29.41 o 
  -5  16   3      289.65      359.67     14.05 o 
  -4  16   3      411.39      323.58     13.53 o 
  -3  16   3     1366.57     1179.11     36.51 o 
  -2  16   3     2028.30     1836.07     61.52 o 
  -1  16   3     2154.31     1897.34     84.16 o 
   0  16   3     2152.54     2039.83     66.42 o 
   1  16   3     1174.27     1316.77     68.63 o 
   2  16   3     1147.03     1312.12     51.99 o 
   3  16   3      905.02      907.84     32.62 o 
   4  16   3      382.59      305.96     21.87 o 
   5  16   3      538.71      493.13     27.15 o 
   6  16   3     1104.14     1011.52     40.04 o 
   7  16   3      261.85      235.80     17.68 o 
   8  16   3      335.65      282.05     19.13 o 
   9  16   3      217.56      261.36     18.31 o 
  10  16   3       75.65       76.56     13.61 o 
  11  16   3      283.93      312.16     20.27 o 
  12  16   3      265.14      300.40     22.24 o 
  13  16   3       37.73       22.92     14.23 o 
  14  16   3       64.99       70.01     14.49 o 
  15  16   3       55.49       77.92     15.19 o 
  16  16   3      129.35      234.41     19.74 o 
  17  16   3       51.99       47.15     17.71 o 
 -14  17   3       85.10       40.79     19.68 o 
 -13  17   3      162.72      157.44     24.13 o 
 -12  17   3       77.15       76.35     15.05 o 
 -11  17   3       16.86      -12.91     13.51 o 
 -10  17   3       38.83       31.83     11.78 o 
  -9  17   3      150.68      127.38     13.59 o 
  -8  17   3     1127.94     1228.21     42.12 o 
  -7  17   3      107.99      109.94     19.41 o 
  -6  17   3       53.39       52.89      8.51 o 
  -5  17   3      746.37      745.95     22.83 o 
  -4  17   3     1054.02     1030.23     29.55 o 
  -3  17   3     1906.82     1873.40     55.02 o 
  -2  17   3      753.88      879.58     47.85 o 
  -1  17   3       63.17       48.24     10.01 o 
   0  17   3     1965.97     1900.81     62.56 o 
   1  17   3       33.93       32.97     11.34 o 
   2  17   3     1342.83     1139.24     40.31 o 
   3  17   3     2173.47     1941.86     63.88 o 
   4  17   3      873.87      905.35     33.07 o 
   5  17   3      764.30      674.76     34.38 o 
   6  17   3       98.46       91.89     13.15 o 
   7  17   3      185.76      176.55     15.53 o 
   8  17   3     1390.31     1333.87     51.19 o 
   9  17   3       98.81       97.01     18.25 o 
  10  17   3       72.19       59.44     14.10 o 
  11  17   3        9.26       11.73     13.03 o 
  12  17   3      142.39      147.88     16.71 o 
  13  17   3       87.16       63.43     14.34 o 
  14  17   3      141.60      200.47     18.02 o 
  15  17   3       28.09       16.81     14.82 o 
  16  17   3        0.61       -6.10     15.11 o 
 -13  18   3      122.70      104.41     23.00 o 
 -12  18   3      244.41      304.49     31.14 o 
 -11  18   3       30.26       12.55     14.15 o 
 -10  18   3       63.81       79.16     12.37 o 
  -9  18   3      407.12      497.09     22.37 o 
  -8  18   3      218.19      260.12     16.24 o 
  -7  18   3      284.02      289.47     16.72 o 
  -6  18   3      135.94      111.58     10.63 o 
  -5  18   3      230.32      217.62     12.93 o 
  -4  18   3      913.90     1066.60     30.10 o 
  -3  18   3     1217.06     1358.21     64.62 o 
  -2  18   3     1477.23     1362.27     46.88 o 
  -1  18   3     2869.06     2349.57     95.34 o 
   0  18   3      116.71      107.04     11.51 o 
   1  18   3     1665.96     1780.87     83.98 o 
   2  18   3     1116.02     1138.33     39.90 o 
   3  18   3     1952.10     1677.50     56.64 o 
   4  18   3     1669.81     1383.21     55.06 o 
   5  18   3      186.21      178.31     13.45 o 
   6  18   3       74.19       81.49     17.04 o 
   7  18   3      259.80      278.45     22.37 o 
   8  18   3      306.60      308.14     20.18 o 
   9  18   3      565.79      563.99     27.51 o 
  10  18   3       71.97       63.95     14.49 o 
  11  18   3       22.25       13.48     13.36 o 
  12  18   3      391.84      443.18     25.42 o 
  13  18   3      173.82      258.11     19.79 o 
  14  18   3       15.09        6.49     14.58 o 
  15  18   3       45.62       74.24     16.32 o 
 -13  19   3       38.30       28.66     22.13 o 
 -12  19   3      232.00      176.89     26.43 o 
 -11  19   3       42.20       28.02     21.84 o 
 -10  19   3       69.44       52.97     32.77 o 
  -9  19   3      297.48      358.03     19.43 o 
  -8  19   3     1069.19     1025.05     37.14 o 
  -7  19   3       10.58       10.05     10.76 o 
  -6  19   3      484.67      569.50     24.23 o 
  -5  19   3      108.47      129.23     18.91 o 
  -4  19   3     1369.79     1372.95     46.81 o 
  -3  19   3      708.09      798.99     36.05 o 
  -2  19   3      351.24      334.14     18.62 o 
  -1  19   3      694.72      615.43     25.62 o 
   0  19   3     2619.53     2658.21     86.21 o 
   1  19   3      406.23      450.85     21.12 o 
   2  19   3      334.12      315.90     17.95 o 
   3  19   3     1169.25      987.68     39.38 o 
   4  19   3     1026.14     1162.46     41.21 o 
   5  19   3      198.92      187.27     14.31 o 
   6  19   3      815.50      690.48     28.31 o 
   7  19   3       18.10       27.05     11.36 o 
   8  19   3      781.75      901.44     34.01 o 
   9  19   3      436.75      466.59     29.41 o 
  10  19   3       96.95       89.34     17.25 o 
  11  19   3       57.72       29.28     25.98 o 
  12  19   3      383.83      364.35     27.75 o 
  13  19   3       65.82       84.44     19.50 o 
  14  19   3       13.16        7.08     31.73 o 
 -13  20   3      137.59      174.07     28.01 o 
 -12  20   3       92.61       91.81     24.53 o 
 -11  20   3       92.00       84.72     24.05 o 
 -10  20   3       77.50       49.04     15.57 o 
  -9  20   3      431.58      634.81     40.24 o 
  -8  20   3      286.47      340.00     23.91 o 
  -7  20   3       85.74      100.88     13.01 o 
  -6  20   3      655.83      688.58     28.14 o 
  -5  20   3      756.91      727.02     28.94 o 
  -4  20   3      308.11      271.18     17.26 o 
  -3  20   3       17.03       11.17     12.89 o 
  -2  20   3       13.25       22.44     13.22 o 
  -1  20   3       87.02       91.36     11.46 o 
   0  20   3     1027.49     1122.68     40.03 o 
   1  20   3       93.85      113.47     12.10 o 
   2  20   3       23.16       40.35     10.67 o 
   3  20   3       19.54       27.16     11.00 o 
   4  20   3      191.94      240.83     20.51 o 
   5  20   3      745.33      752.96     30.06 o 
   6  20   3      722.14      683.63     28.29 o 
   7  20   3      120.40       99.07     13.40 o 
   8  20   3      480.57      441.49     22.28 o 
   9  20   3      762.84      810.44     32.13 o 
  10  20   3       78.03       55.85     16.07 o 
  11  20   3      154.56      171.13     15.89 o 
  12  20   3      171.88      214.64     17.48 o 
  13  20   3      104.57      127.65     18.63 o 
 -12  21   3       60.10       44.25     24.23 o 
 -11  21   3       53.60       18.91     23.64 o 
 -10  21   3       29.43       29.19     15.61 o 
  -9  21   3      163.86      182.15     18.83 o 
  -8  21   3     1504.86     1747.43     68.81 o 
  -7  21   3      519.48      567.05     30.36 o 
  -6  21   3      551.20      466.19     22.64 o 
  -5  21   3      142.26      145.48     19.18 o 
  -4  21   3      853.24      885.45     33.57 o 
  -3  21   3      506.66      447.02     23.07 o 
  -2  21   3        0.40        1.66     12.69 o 
  -1  21   3       58.07       48.32     13.86 o 
   0  21   3       11.83       23.53     14.36 o 
   1  21   3       73.68       74.73     11.69 o 
   2  21   3        0.45       13.19     10.54 o 
   3  21   3      364.84      379.36     20.21 o 
   4  21   3      692.90      795.30     31.33 o 
   5  21   3      247.29      222.69     16.68 o 
   6  21   3      395.02      385.72     20.87 o 
   7  21   3      416.10      507.37     24.21 o 
   8  21   3     2084.71     1944.49     65.99 o 
   9  21   3       91.08       94.57     14.66 o 
  10  21   3       19.20       26.39     13.02 o 
  11  21   3       31.22       15.60     16.54 o 
  12  21   3       66.58       64.35     22.83 o 
 -11  22   3      179.96      215.20     30.70 o 
 -10  22   3       38.20        1.22     24.08 o 
  -9  22   3       88.38      153.07     31.11 o 
  -8  22   3      389.96      486.88     28.98 o 
  -7  22   3      350.34      343.58     25.01 o 
  -6  22   3      167.51      194.91     28.70 o 
  -5  22   3       12.97       -1.75     14.43 o 
  -4  22   3      399.85      371.78     20.17 o 
  -3  22   3      195.06      209.19     15.52 o 
  -2  22   3      248.79      201.21     18.48 o 
  -1  22   3      175.15      155.99     23.37 o 
   0  22   3        0.21      -18.86     12.57 o 
   1  22   3      120.46      151.31     16.89 o 
   2  22   3      145.94      201.09     18.19 o 
   3  22   3      120.95      157.25     14.64 o 
   4  22   3      467.16      423.96     21.73 o 
   5  22   3       11.31       10.12     11.68 o 
   6  22   3      192.84      221.68     16.52 o 
   7  22   3      374.78      341.07     20.96 o 
   8  22   3      672.12      610.85     36.77 o 
   9  22   3      155.70      185.17     16.96 o 
  10  22   3       24.56       22.86     21.76 o 
  11  22   3      108.57      129.92     16.29 o 
  -9  23   3      138.85      133.57     19.33 o 
  -8  23   3       34.58       36.51     16.53 o 
  -7  23   3      467.76      429.76     27.89 o 
  -6  23   3      160.24      212.86     20.51 o 
  -5  23   3      584.43      536.09     30.59 o 
  -4  23   3      763.80      885.48     40.84 o 
  -3  23   3        4.54      -15.33     11.16 o 
  -2  23   3       59.18       47.50     15.09 o 
  -1  23   3       36.39       26.79     14.20 o 
   0  23   3        0.02      -10.16     13.48 o 
   1  23   3       32.39       25.50     14.06 o 
   2  23   3       68.38       80.99     15.64 o 
   3  23   3        8.22       -8.33     19.84 o 
   4  23   3      811.57      880.61     40.17 o 
   5  23   3      381.82      413.20     24.12 o 
   6  23   3      119.89      159.76     16.17 o 
   7  23   3      346.03      366.42     21.92 o 
   8  23   3       25.78       24.22     13.75 o 
   9  23   3      129.51      123.40     24.99 o 
  -7  24   3      250.49      235.74     22.19 o 
  -6  24   3       98.93      153.73     30.32 o 
  -5  24   3      521.92      485.84     29.85 o 
  -4  24   3      120.87      168.17     19.59 o 
  -3  24   3      596.52      552.07     31.28 o 
  -2  24   3      177.22      153.27     18.66 o 
  -1  24   3      250.53      225.89     25.73 o 
   0  24   3      185.37      181.25     19.00 o 
   1  24   3      137.70      177.66     19.01 o 
   2  24   3      111.10      142.42     18.18 o 
   3  24   3      433.19      507.24     29.36 o 
   4  24   3      223.18      190.57     19.58 o 
   5  24   3      500.97      470.72     32.38 o 
   6  24   3      132.99      140.62     18.70 o 
   7  24   3      135.58      142.68     23.94 o 
  -4  25   3      198.94      238.23     21.89 o 
  -3  25   3      676.34      682.64     35.87 o 
  -2  25   3      159.29      160.07     19.28 o 
  -1  25   3       87.04       62.11     21.56 o 
   0  25   3       16.96       22.25     15.64 o 
   1  25   3       46.81       86.54     17.04 o 
   2  25   3      258.74      205.65     20.55 o 
   3  25   3      363.23      478.94     29.38 o 
   4  25   3      164.85      216.20     21.00 o 
 -22   0   4       20.10       12.10     23.53 o 
 -20   0   4       93.48       66.98     23.60 o 
 -18   0   4      166.65      117.39     24.37 o 
 -16   0   4      205.52      324.47     33.59 o 
 -14   0   4      816.26      823.10     57.34 o 
 -12   0   4      133.59      194.97     23.01 o 
 -10   0   4     1070.71     1130.63     73.09 o 
  -8   0   4     2699.57     2628.10    160.58 o 
  -6   0   4      931.13     1089.52     68.45 o 
  -4   0   4     2129.15     2462.35    149.20 o 
  -2   0   4    53752.51    49268.25   2950.20 o 
   0   0   4    36213.90    33579.01   1100.87 o 
   2   0   4    34951.26    39227.20   1525.13 o 
   4   0   4     3500.80     3301.61    130.78 o 
   6   0   4      535.41      602.79     25.97 o 
  10   0   4     1038.83      899.40     51.89 o 
  12   0   4       77.68       55.19     13.79 o 
  16   0   4      177.44      154.84     21.20 o 
  18   0   4      196.85      256.64     30.17 o 
  20   0   4      143.58      145.57     23.93 o 
  22   0   4       23.71      105.34     24.03 o 
 -22   1   4      108.54      222.81     23.65 o 
 -21   1   4       76.99       50.20     16.24 o 
 -20   1   4      109.38      184.41     20.70 o 
 -19   1   4      227.12      243.57     21.76 o 
 -18   1   4      142.56      131.62     16.62 o 
 -17   1   4        0.98      -14.18     12.31 o 
 -16   1   4      303.02      441.76     27.16 o 
 -15   1   4      162.07      189.93     18.62 o 
 -14   1   4      424.49      263.00     25.74 o 
 -13   1   4      419.94      320.00     21.53 o 
 -12   1   4      167.75      140.54     23.42 o 
 -11   1   4     1128.63     1252.61     56.77 o 
 -10   1   4     1249.80     1646.94     73.18 o 
  -9   1   4     1844.20     1876.32     82.37 o 
  -8   1   4     3314.22     3912.44    237.13 o 
  -7   1   4     1898.50     2488.62    107.37 o 
  -6   1   4     2430.82     2507.44    107.78 o 
  -5   1   4    11004.48     9824.10    415.90 o 
  -4   1   4      178.94      198.27     11.59 o 
  -3   1   4     6847.97     7394.62    217.95 o 
  -2   1   4    17047.93    19387.23    568.11 o 
  -1   1   4      663.86      649.40     35.49 o 
   0   1   4    15533.12    13910.87    458.45 o 
   1   1   4     1009.58      941.59     56.83 o 
   2   1   4    20569.77    22418.23    747.94 o 
   3   1   4     8563.57     8510.48    236.99 o 
   4   1   4      326.93      281.76      9.62 o 
   5   1   4     8518.79     8454.78    258.83 o 
   6   1   4     1787.58     1909.28     59.93 o 
   7   1   4     3379.02     3489.79     99.07 o 
   8   1   4     5602.84     5795.56    198.49 o 
   9   1   4     2019.08     2063.76     56.62 o 
  10   1   4      924.76      582.08     26.18 o 
  11   1   4      782.20      423.92     33.15 o 
  12   1   4      188.96      182.89      9.22 o 
  13   1   4      583.23      554.03     18.39 o 
  14   1   4      560.68      576.74     24.72 o 
  15   1   4       91.37       39.02     18.35 o 
  16   1   4      168.62       27.52     10.55 o 
  17   1   4        1.36        3.63      9.22 o 
  18   1   4      130.15      167.57     16.75 o 
  19   1   4      121.89       -2.64     11.06 o 
  20   1   4       82.60       60.24     13.97 o 
  21   1   4      101.25      265.48     32.03 o 
  22   1   4       79.95       85.65     23.73 o 
 -22   2   4       24.26       51.80     16.57 o 
 -21   2   4        0.30        5.26     19.93 o 
 -20   2   4      136.70      250.34     22.50 o 
 -19   2   4       12.37       31.04     15.01 o 
 -18   2   4        6.41       -4.88     13.45 o 
 -17   2   4      197.67      272.00     22.38 o 
 -16   2   4      577.89      577.90     32.21 o 
 -15   2   4       59.62       69.71     24.43 o 
 -14   2   4      754.79      284.00     20.41 o 
 -13   2   4      133.02       19.25     10.53 o 
 -12   2   4     1960.76     1950.52     86.35 o 
 -11   2   4      380.08      376.41     31.14 o 
 -10   2   4     2264.46     2435.94    106.10 o 
  -9   2   4      342.77      388.78     21.26 o 
  -8   2   4     5937.78     6825.70    221.45 o 
  -7   2   4      212.01      276.92     18.57 o 
  -6   2   4     6276.70     5987.72    222.07 o 
  -5   2   4      662.66     1112.10    131.82 o 
  -4   2   4    10723.72    11497.39    375.84 o 
  -3   2   4     6665.92     7936.15    234.01 o 
  -2   2   4    16427.01    15049.60    440.16 o 
  -1   2   4    57025.97    54904.92   1454.56 o 
   0   2   4    47164.69    52740.99   1563.60 o 
   1   2   4    45100.36    45829.99   1228.81 o 
   2   2   4     9420.92    10305.23    306.84 o 
   3   2   4    12262.14    12018.17    359.13 o 
   4   2   4     6098.74     7757.73    313.66 o 
   5   2   4     1215.20     1279.01     39.53 o 
   6   2   4     4836.66     4994.24    150.32 o 
   7   2   4      293.22      280.00     12.60 o 
   8   2   4     4787.39     5256.65    179.78 o 
   9   2   4      440.46      476.54     25.11 o 
  10   2   4     1285.28      296.81     33.62 o 
  11   2   4      699.31      737.67     22.04 o 
  12   2   4     1428.33     1396.56     97.75 o 
  13   2   4      246.50      222.14     10.77 o 
  14   2   4     1375.98     1843.45     73.34 o 
  15   2   4       33.73       32.56     11.67 o 
  16   2   4      396.58      198.01     17.49 o 
  17   2   4      163.56      133.58     14.97 o 
  18   2   4       10.55        8.79     11.56 o 
  19   2   4        8.83       18.79     12.52 o 
  20   2   4       78.53       13.26     18.68 o 
  21   2   4        0.49      -24.38     17.22 o 
 -22   3   4       49.41       67.76     17.97 o 
 -21   3   4       46.06        8.83     15.58 o 
 -20   3   4       28.92       11.90     15.00 o 
 -19   3   4       10.09        1.87     14.38 o 
 -18   3   4       89.56       34.13     13.83 o 
 -17   3   4        5.37        3.50     12.80 o 
 -16   3   4       12.38       -5.52     12.85 o 
 -15   3   4      524.95      359.78     26.78 o 
 -14   3   4       35.66       23.20     13.45 o 
 -13   3   4       39.20       53.05     11.00 o 
 -12   3   4     1425.88      969.56     64.44 o 
 -11   3   4      555.91      544.30     34.01 o 
 -10   3   4      856.40      729.98     53.64 o 
  -9   3   4      827.89      858.78     29.77 o 
  -8   3   4     3604.87     4234.31    137.55 o 
  -7   3   4     7316.42     7973.69    256.39 o 
  -6   3   4      457.23      934.21     37.43 o 
  -5   3   4     1944.19     2166.11     59.24 o 
  -4   3   4     1410.09     1777.94     82.78 o 
  -3   3   4     4482.87     5461.97    159.76 o 
  -2   3   4     5353.26     5916.31    156.89 o 
  -1   3   4     9662.17     9812.45    289.14 o 
   0   3   4    12064.00    11971.47    354.68 o 
   1   3   4     5212.82     6160.85    234.01 o 
   2   3   4     7284.15     7676.63    229.86 o 
   3   3   4     5577.02     6097.86    182.53 o 
   4   3   4     2528.24     2505.33     75.72 o 
   5   3   4     2379.00     2301.25     62.10 o 
   6   3   4      830.24     1024.44     28.79 o 
   7   3   4     7083.35     7233.16    216.08 o 
   8   3   4     2738.88     3233.77    111.88 o 
   9   3   4      805.31      753.98     35.28 o 
  10   3   4     1381.11     1151.25     36.39 o 
  12   3   4     1759.95     1932.58     69.18 o 
  13   3   4       27.37        1.76      5.69 o 
  14   3   4       21.64        5.74      6.56 o 
  15   3   4      777.60      962.03     31.99 o 
  16   3   4       22.39       53.38     10.51 o 
  17   3   4        4.61       -5.20      9.11 o 
  18   3   4      137.52      189.44     25.06 o 
  19   3   4       11.78       53.48     18.22 o 
  20   3   4       49.06      109.31     21.12 o 
 -21   4   4       22.43       17.02     14.73 o 
 -20   4   4        9.96        7.15     16.60 o 
 -19   4   4       19.57       -8.26     14.04 o 
 -18   4   4       30.95       42.04     14.37 o 
 -17   4   4       27.57       63.52     15.55 o 
 -16   4   4       90.81      169.72     17.37 o 
 -15   4   4        8.22       11.83     15.38 o 
 -14   4   4      319.53      293.11     31.85 o 
 -13   4   4      242.75      261.48     19.54 o 
 -12   4   4      227.75      199.79     13.24 o 
 -10   4   4     2454.78     2691.70     88.56 o 
  -9   4   4     4477.74     5264.77    173.89 o 
  -8   4   4     1082.80     1313.38     43.98 o 
  -7   4   4      657.65      898.33     42.44 o 
  -6   4   4     1375.25     1483.05     49.37 o 
  -5   4   4     4259.39     5115.12    177.14 o 
  -4   4   4    13676.13    14226.64    414.36 o 
  -3   4   4     3018.80     2808.00     82.35 o 
  -2   4   4      918.69     1160.94     31.57 o 
  -1   4   4    14943.34    15519.97    458.08 o 
   0   4   4      140.23      101.74      5.40 o 
   1   4   4    15010.92    15260.38    519.70 o 
   2   4   4     1627.60     1717.69     52.15 o 
   3   4   4     2282.12     2284.50     69.36 o 
   4   4   4     9882.88    11198.78    334.97 o 
   5   4   4     6763.81     6691.17    179.05 o 
   6   4   4      735.67      889.97     43.80 o 
   7   4   4     1091.75     1207.02     37.51 o 
   8   4   4      947.02     1072.53     39.26 o 
   9   4   4     6039.70     6481.87    192.73 o 
  10   4   4     2032.87     1227.06     84.25 o 
  11   4   4     4870.53     5444.27    199.61 o 
  12   4   4      422.84      483.44     21.90 o 
  13   4   4      163.95      132.72     20.87 o 
  14   4   4      374.90      396.09     20.93 o 
  15   4   4        7.32        6.30      6.51 o 
  16   4   4       82.07      155.76     16.70 o 
  17   4   4       15.08        8.67     13.27 o 
  18   4   4       17.23      -17.93     15.08 o 
  19   4   4       21.11        8.01     18.00 o 
 -21   5   4      166.38      167.78     20.61 o 
 -20   5   4       10.36       13.60     15.22 o 
 -19   5   4       20.07       15.93     14.75 o 
 -18   5   4      200.97       67.15     15.47 o 
 -17   5   4       28.30       51.68     14.05 o 
 -16   5   4      661.34      605.22     34.11 o 
 -15   5   4      128.16       71.22     14.42 o 
 -14   5   4     1900.80     2389.72    105.94 o 
 -13   5   4      134.34       38.39     18.06 o 
 -12   5   4      265.47      297.81     18.85 o 
 -11   5   4      314.94      290.15     27.30 o 
 -10   5   4     1060.98     1052.54     41.72 o 
  -9   5   4     3361.75     3730.14    102.39 o 
  -8   5   4     6916.45     7061.08    191.89 o 
  -7   5   4      952.78      923.21     34.41 o 
  -6   5   4    18847.53    18364.61    501.27 o 
  -5   5   4     2417.45     2328.85     64.10 o 
  -4   5   4     3804.47     3950.94    115.95 o 
  -3   5   4     2453.16     2478.87     66.24 o 
  -2   5   4     1308.84     1420.80     38.49 o 
  -1   5   4     4608.87     5675.23    190.05 o 
   0   5   4       40.51       20.91      3.81 o 
   1   5   4     8584.61     8878.51    302.03 o 
   2   5   4     1790.34     1777.24     61.60 o 
   3   5   4     2991.82     2940.91    100.97 o 
   4   5   4     2726.65     3001.88    103.14 o 
   5   5   4     2074.61     2111.46     73.66 o 
   6   5   4    10266.19    12284.50    500.94 o 
   7   5   4      510.89      274.79     24.80 o 
   8   5   4     6390.92     6318.94    412.62 o 
  10   5   4      652.51      722.40     33.03 o 
  11   5   4      556.34      470.21     17.89 o 
  12   5   4      238.52      241.11     18.76 o 
  13   5   4      213.48      183.75     12.27 o 
  15   5   4      213.21      295.83     15.30 o 
  16   5   4      756.20      841.41    125.35 o 
  17   5   4       23.90        2.52      4.60 o 
  18   5   4      350.75      344.62     30.23 o 
 -21   6   4       43.54       79.19     26.70 o 
 -20   6   4       75.97       97.10     17.03 o 
 -19   6   4       13.20       16.97     15.07 o 
 -18   6   4      149.02      252.10     22.69 o 
 -17   6   4      214.39      267.49     22.61 o 
 -16   6   4      486.24      560.18     32.40 o 
 -15   6   4      336.67       41.97     22.15 o 
 -14   6   4        1.86       -5.33     11.77 o 
 -13   6   4      890.91     1013.65     48.76 o 
 -12   6   4      331.49      350.62     19.13 o 
 -11   6   4     2457.53     2995.05     98.53 o 
 -10   6   4     2229.64     2493.75     85.21 o 
  -9   6   4      176.62      162.11     19.30 o 
  -8   6   4     1078.03     1241.59     39.49 o 
  -7   6   4      576.98      656.53     22.12 o 
  -6   6   4     4594.61     4443.69    121.78 o 
  -5   6   4     4227.36     4105.25    134.16 o 
  -4   6   4      443.78      599.39     18.77 o 
  -3   6   4    13254.27    15565.19    424.68 o 
  -2   6   4     3451.23     3518.35    104.56 o 
  -1   6   4     3974.69     4042.21    119.97 o 
   0   6   4     1820.15     2295.60     78.80 o 
   1   6   4     2728.55     3095.34    106.51 o 
   2   6   4     2362.41     2739.51     94.43 o 
   3   6   4    21471.23    21247.46    815.36 o 
   4   6   4      636.36      769.92     24.53 o 
   5   6   4     3087.96     3234.49    111.66 o 
   6   6   4     3531.28     3697.45    128.06 o 
   7   6   4     1068.12      947.60     30.83 o 
   8   6   4     1423.00     1397.28     43.26 o 
   9   6   4      189.83      233.37     11.39 o 
  10   6   4     1392.98     1691.15    118.69 o 
  11   6   4     1484.98     1213.44     83.22 o 
  12   6   4      543.47      516.91     19.88 o 
  13   6   4      755.48      728.78     40.33 o 
  14   6   4        1.24      -17.45     11.63 o 
  15   6   4      611.02      825.81     41.58 o 
  16   6   4      335.49      253.16     41.48 o 
  17   6   4      128.19      141.46     11.34 o 
 -21   7   4      133.79      195.63     21.71 o 
 -20   7   4        6.07        4.39     14.24 o 
 -19   7   4       96.26      114.70     17.15 o 
 -18   7   4      480.17      604.17     34.42 o 
 -17   7   4       77.81       19.40     14.55 o 
 -16   7   4      773.33     1281.72     61.11 o 
 -15   7   4      203.33      240.84     19.98 o 
 -14   7   4      222.64      246.28     31.05 o 
 -13   7   4     1135.51     1005.26    150.41 o 
 -12   7   4     1957.05     2110.45     70.56 o 
 -11   7   4     1096.98     1166.98     48.13 o 
 -10   7   4      654.21      852.07     29.72 o 
  -9   7   4      849.07     1046.78     33.86 o 
  -8   7   4     1840.05     1985.97     71.20 o 
  -7   7   4     4676.66     6577.66    200.82 o 
  -6   7   4       41.65       77.19      7.08 o 
  -5   7   4     3448.94     4741.16    160.76 o 
  -4   7   4     1845.23     1772.17     56.09 o 
  -3   7   4     2168.20     2250.21     60.61 o 
  -2   7   4    21155.30    21248.38    682.18 o 
  -1   7   4     2387.39     2487.18     85.65 o 
   0   7   4     5466.05     5685.30    194.06 o 
   1   7   4     2185.24     2386.08     82.38 o 
   2   7   4    12874.73    15167.48    515.50 o 
   3   7   4     1663.74     1716.82     60.50 o 
   4   7   4      987.33     1165.02     36.14 o 
   5   7   4     6403.93     6976.32    236.85 o 
   6   7   4       48.02      106.38      6.75 o 
   7   7   4     8441.54     9182.18    305.82 o 
   9   7   4     1112.77     1133.99     36.06 o 
  10   7   4      807.44     1014.80     32.97 o 
  11   7   4     1641.22     1587.67     49.66 o 
  12   7   4     1392.92      722.94     50.38 o 
  13   7   4     1353.02     1430.54     45.79 o 
  14   7   4      254.66      278.02     15.26 o 
  15   7   4      110.22       54.95     13.23 o 
  17   7   4      134.00      167.00     17.64 o 
 -21   8   4       75.50       35.20     16.96 o 
 -20   8   4      178.46      264.36     24.35 o 
 -19   8   4      275.69      107.64     23.21 o 
 -18   8   4      468.14      540.55     60.43 o 
 -17   8   4      201.83      171.48     18.78 o 
 -16   8   4      256.91      366.39     25.61 o 
 -15   8   4      203.91      177.41     36.39 o 
 -14   8   4     1504.60     1738.04    151.45 o 
 -13   8   4      126.27      196.79     37.01 o 
 -12   8   4       88.66      103.17     13.92 o 
 -11   8   4     1291.24     1567.48     63.29 o 
 -10   8   4      112.54      181.38     11.01 o 
  -9   8   4      584.52      675.09     20.93 o 
  -8   8   4      119.59      139.23      7.76 o 
  -7   8   4     1033.54     1084.19     37.24 o 
  -6   8   4      203.97      163.84      7.48 o 
  -5   8   4     1162.74     1190.93     30.93 o 
  -4   8   4     4222.19     3938.76     99.46 o 
  -3   8   4      278.93      178.50      7.76 o 
  -2   8   4     4678.37     4520.31    155.27 o 
  -1   8   4    20346.29    19168.89    932.98 o 
   0   8   4      120.71      127.13      8.76 o 
   1   8   4    12716.23    14459.78    490.85 o 
   2   8   4     4573.35     4542.39    155.30 o 
   3   8   4      151.97      156.17     13.49 o 
   4   8   4     3158.72     3392.23    135.43 o 
   5   8   4     1542.83     1451.39     44.74 o 
   6   8   4      194.04      168.45      8.58 o 
   7   8   4     1181.38     1081.25     34.12 o 
   8   8   4      116.05      109.42      8.12 o 
  10   8   4      174.72      241.06     12.45 o 
  11   8   4     1825.14     1928.77     59.72 o 
  12   8   4       81.83       61.86      8.82 o 
  13   8   4      183.42      229.83     13.56 o 
  14   8   4     1521.37     1702.26     78.66 o 
  15   8   4      253.80      324.73     19.92 o 
  16   8   4      144.10      127.00     25.59 o 
  17   8   4      302.12      345.84     24.94 o 
 -20   9   4       83.13       -0.49     14.69 o 
 -19   9   4       20.17       12.46     14.89 o 
 -18   9   4      279.88      344.77     25.84 o 
 -17   9   4      555.55      622.74     35.49 o 
 -15   9   4     1391.98     1374.92     97.84 o 
 -14   9   4      202.98      163.01     28.20 o 
 -13   9   4     1165.43     1223.68     57.62 o 
 -12   9   4     2064.55     2498.84     83.92 o 
 -11   9   4      747.27      740.33     27.93 o 
 -10   9   4      747.07      807.70     27.73 o 
  -9   9   4      360.01      372.50     13.88 o 
  -8   9   4       73.44       83.93      9.34 o 
  -7   9   4      109.82      106.62      6.97 o 
  -6   9   4     1325.87     1455.31     38.04 o 
  -5   9   4      317.99      300.58     10.26 o 
  -4   9   4       97.15      110.76      6.62 o 
  -3   9   4      914.47     1087.78     59.15 o 
  -2   9   4     2001.18     2450.98     84.93 o 
  -1   9   4    13712.03    16282.99    691.40 o 
   0   9   4     1166.89     1286.97     46.25 o 
   1   9   4    22431.61    21855.99    759.56 o 
   2   9   4     3026.71     2968.70    102.57 o 
   3   9   4     1607.93     1540.69     49.94 o 
   4   9   4      180.10      149.09      7.67 o 
   5   9   4      175.37      209.14     11.85 o 
   6   9   4     1134.71     1340.05     41.72 o 
   7   9   4      155.99      157.24      8.70 o 
   8   9   4      103.98      100.28      7.94 o 
   9   9   4      347.22      310.10     22.78 o 
  10   9   4      999.65      952.54     31.63 o 
  11   9   4      474.07      481.90     27.52 o 
  12   9   4     1309.51     1611.83    109.41 o 
  13   9   4      938.89      962.36     67.04 o 
  14   9   4      111.98       77.95     12.72 o 
  15   9   4     1193.27     1297.34     54.02 o 
  16   9   4      795.37      933.25     38.04 o 
  17   9   4      572.87      662.18     70.52 o 
 -20  10   4       40.36      101.37     18.13 o 
 -19  10   4      139.56      160.38     19.88 o 
 -18  10   4       81.78      181.89     19.86 o 
 -17  10   4      258.59      341.37     25.06 o 
 -16  10   4      218.16      242.03     20.49 o 
 -15  10   4      281.97      150.48     24.96 o 
 -14  10   4      538.11      736.94     38.32 o 
 -13  10   4      320.64      459.14     20.68 o 
 -12  10   4      620.65      773.72     55.24 o 
 -11  10   4       70.78       60.17     10.01 o 
 -10  10   4      493.03      491.59     19.46 o 
  -9  10   4     2504.23     2835.48     93.98 o 
  -8  10   4     1314.67     1331.24     35.44 o 
  -7  10   4       29.56       19.90      5.11 o 
  -6  10   4      103.28       49.55      6.25 o 
  -5  10   4     2102.47     2675.41     74.18 o 
  -4  10   4     1174.15     1103.66     32.52 o 
  -3  10   4      341.29      370.49     15.19 o 
  -2  10   4      146.49      107.67      8.79 o 
  -1  10   4     1242.09     1519.68     54.24 o 
   0  10   4     1742.66     1894.09     66.71 o 
   1  10   4     1379.01     1556.28     55.42 o 
   2  10   4       85.61       62.33     11.02 o 
   3  10   4      443.92      437.05     15.94 o 
   4  10   4      888.29      939.62     32.45 o 
   5  10   4     3217.71     3397.19    101.49 o 
   6  10   4       58.37       18.16      5.53 o 
   7  10   4       46.20       35.80      5.78 o 
   8  10   4      831.92      889.25     34.60 o 
   9  10   4     2030.00     2236.01     89.59 o 
  10  10   4      281.10      356.92     23.65 o 
  11  10   4       45.96       39.90     11.41 o 
  12  10   4     1122.95     1182.92     52.19 o 
  13  10   4      185.05      305.02     39.97 o 
  14  10   4      311.55      383.54     30.78 o 
  15  10   4      443.95      554.04     26.73 o 
  16  10   4      117.50       63.50     23.34 o 
  17  10   4      154.80      126.36     16.86 o 
 -20  11   4       17.95       -9.69     14.01 o 
 -19  11   4       19.56       -6.71     18.72 o 
 -18  11   4       75.34       11.25     14.47 o 
 -17  11   4       50.86       31.72     14.84 o 
 -16  11   4      254.04      241.42     20.87 o 
 -15  11   4      153.84      221.58     19.98 o 
 -14  11   4      205.84      199.33     18.26 o 
 -13  11   4      823.50      956.74     78.25 o 
 -12  11   4      536.72      567.02     28.56 o 
 -11  11   4      386.82      393.89     22.29 o 
 -10  11   4     1262.56     1304.13     40.42 o 
  -9  11   4      537.37      489.73     17.96 o 
  -8  11   4      466.01      519.31     16.33 o 
  -7  11   4      662.93      791.34     24.55 o 
  -6  11   4      623.81      676.79     21.39 o 
  -5  11   4     2434.45     2703.99     75.39 o 
  -4  11   4     2521.72     2302.61     66.26 o 
  -3  11   4     2148.04     2310.07     81.05 o 
  -2  11   4       74.25      128.35     15.90 o 
  -1  11   4      761.00      953.02     42.11 o 
   0  11   4       89.53      145.03      9.95 o 
   1  11   4     1382.01     1354.76     77.14 o 
   2  11   4      119.16      171.66     11.20 o 
   3  11   4     1515.72     1842.58     61.12 o 
   4  11   4     1480.44     1739.34     86.80 o 
   5  11   4     3027.08     3037.80     91.27 o 
   6  11   4     1008.90      888.98     29.18 o 
   7  11   4      867.39      890.93     32.51 o 
   8  11   4      298.68      379.29     16.87 o 
   9  11   4      338.77      356.07     19.50 o 
  11  11   4      715.09      580.82     38.45 o 
  12  11   4      624.48      621.02     27.74 o 
  13  11   4      792.61      907.66     36.96 o 
  14  11   4      117.49       80.77     16.08 o 
  15  11   4       88.85       99.65     18.71 o 
  16  11   4      242.47      290.35     20.21 o 
  17  11   4       42.13       69.87     14.31 o 
 -19  12   4       18.32       30.79     15.47 o 
 -18  12   4        3.18        5.33     13.72 o 
 -17  12   4        0.39        7.87     17.16 o 
 -16  12   4      186.58      243.85     21.03 o 
 -15  12   4      241.97      264.74     21.35 o 
 -14  12   4      147.95      140.74     17.19 o 
 -13  12   4      271.37      282.15     19.72 o 
 -12  12   4       27.55       13.14      7.63 o 
 -11  12   4     1254.22     1471.98     69.99 o 
 -10  12   4      382.10      438.01     16.81 o 
  -9  12   4      588.00      639.80     21.70 o 
  -8  12   4      329.21      408.88     18.25 o 
  -7  12   4       66.38       68.73      7.44 o 
  -6  12   4     1703.20     1878.02     53.26 o 
  -5  12   4      804.84     1068.01     36.46 o 
  -4  12   4      913.94      988.75     29.73 o 
  -3  12   4      557.39      457.85     18.56 o 
  -2  12   4      445.98      478.10     18.79 o 
  -1  12   4     1052.31     1071.49     39.60 o 
   0  12   4      382.75      351.89     17.20 o 
   1  12   4     1036.10     1017.51     38.14 o 
   2  12   4      638.44      615.40     25.21 o 
   3  12   4      298.54      314.64     19.61 o 
   4  12   4      970.69      992.32     32.30 o 
   5  12   4     1431.43     1513.05     47.16 o 
   6  12   4     2261.88     2301.63     70.20 o 
   7  12   4      101.50       90.05     11.10 o 
   8  12   4      607.01      553.36     33.56 o 
   9  12   4      512.79      550.09     25.28 o 
  10  12   4      701.96      641.94     28.24 o 
  11  12   4     2329.76     2278.13     92.36 o 
  12  12   4       43.83       37.81     14.67 o 
  13  12   4      322.86      330.71     20.07 o 
  14  12   4       87.43       38.57     13.86 o 
  15  12   4      133.27       82.07     35.08 o 
  16  12   4      133.74      177.99     20.77 o 
  17  12   4        0.41        7.40     19.86 o 
 -19  13   4        8.23       29.62     22.94 o 
 -18  13   4       22.90      -17.95     20.72 o 
 -17  13   4      300.70      411.02     38.65 o 
 -16  13   4      296.08      280.62     32.47 o 
 -15  13   4      110.45       81.93     21.27 o 
 -14  13   4      147.23      168.04     25.19 o 
 -13  13   4       36.64       26.24      9.91 o 
 -12  13   4      323.10      335.37     23.30 o 
 -11  13   4      853.76      965.09     36.22 o 
 -10  13   4      621.85      679.69     22.72 o 
  -9  13   4      781.73      720.65     23.78 o 
  -8  13   4      884.28     1067.04     32.47 o 
  -7  13   4      849.64      916.33     28.45 o 
  -6  13   4      143.76      164.67      9.74 o 
  -5  13   4     2528.62     2281.96     65.28 o 
  -4  13   4     1503.89     1466.81     42.93 o 
  -3  13   4       88.71      147.44     14.95 o 
  -2  13   4      383.45      412.02     17.53 o 
  -1  13   4     4398.56     4206.78    131.50 o 
   0  13   4      874.21     1036.97     38.96 o 
   1  13   4     4172.78     4083.78    141.34 o 
   2  13   4      434.12      410.65     19.71 o 
   3  13   4      155.07      208.12     13.65 o 
   4  13   4      904.63     1112.34     52.67 o 
   5  13   4     1697.88     1843.12     57.20 o 
   6  13   4      183.85      190.66     13.79 o 
   7  13   4     1196.61     1099.19     42.22 o 
   8  13   4     1371.51     1323.22     50.60 o 
   9  13   4      743.03      674.55     29.67 o 
  10  13   4      759.26      724.32     30.98 o 
  11  13   4      953.06     1024.84     40.49 o 
  12  13   4      234.50      275.41     18.77 o 
  13  13   4       33.24       18.38     12.79 o 
  14  13   4      164.29      228.95     22.13 o 
  15  13   4       59.31       37.70     12.98 o 
  16  13   4      193.31      189.34     17.64 o 
  17  13   4      338.33      476.19     26.12 o 
 -18  14   4       42.81       19.89     24.31 o 
 -17  14   4        4.75      -15.79     19.61 o 
 -16  14   4        3.70       -8.43     17.99 o 
 -15  14   4       65.07       58.28     20.71 o 
 -14  14   4       49.47       69.81     21.17 o 
 -13  14   4      395.61      434.83     37.89 o 
 -12  14   4      241.55      355.53     18.49 o 
 -11  14   4      272.81      304.51     17.00 o 
 -10  14   4      461.93      471.93     17.87 o 
  -9  14   4      216.26      274.82     13.50 o 
  -8  14   4       72.52       50.84      8.20 o 
  -7  14   4      438.10      478.96     17.88 o 
  -6  14   4      200.54      207.17     11.15 o 
  -5  14   4      823.63      786.68     25.23 o 
  -4  14   4     1182.74     1043.65     32.08 o 
  -3  14   4      146.48      164.97     11.22 o 
  -2  14   4     1474.00     1395.65     46.70 o 
  -1  14   4      669.98      564.86     22.14 o 
   0  14   4      422.45      464.36     24.56 o 
   1  14   4      527.33      481.01     22.00 o 
   2  14   4     1169.82     1207.53     45.12 o 
   3  14   4      108.97      137.07     13.67 o 
   4  14   4      902.78      818.41     33.17 o 
   5  14   4      927.38      835.79     33.96 o 
   6  14   4      286.31      253.18     16.42 o 
   7  14   4      727.81      643.86     30.60 o 
   8  14   4       38.86       22.13     10.93 o 
   9  14   4      399.22      403.44     26.29 o 
  10  14   4      254.30      309.28     35.69 o 
  11  14   4      448.06      438.01     23.10 o 
  12  14   4      132.69      129.28     43.56 o 
  13  14   4      447.63      438.01     23.79 o 
  14  14   4       75.74       82.07     14.29 o 
  15  14   4       35.86       31.30     26.02 o 
  16  14   4        5.85        6.98     15.06 o 
  17  14   4        2.65       -1.75     21.47 o 
 -16  15   4       78.16       52.61     21.42 o 
 -15  15   4       60.03       82.84     24.18 o 
 -14  15   4      107.88      114.80     25.57 o 
 -13  15   4      156.71      140.74     17.36 o 
 -12  15   4       15.10       18.27     15.28 o 
 -11  15   4      228.41      268.60     20.78 o 
 -10  15   4      366.20      377.65     15.86 o 
  -9  15   4      326.97      342.86     15.09 o 
  -8  15   4      471.81      607.52     24.08 o 
  -7  15   4     1130.13      941.00     29.83 o 
  -6  15   4     1405.73     1538.17     44.76 o 
  -5  15   4     6840.73     5945.90    165.72 o 
  -4  15   4     2121.19     2138.90     61.27 o 
  -3  15   4      424.44      469.13     31.25 o 
  -2  15   4      311.50      282.93     15.03 o 
  -1  15   4     1471.76     1385.20     46.39 o 
   0  15   4     1350.58     1225.60     41.72 o 
   1  15   4     1263.25     1275.96     54.73 o 
   2  15   4      386.78      284.20     17.75 o 
   3  15   4      702.70      629.88     27.28 o 
   4  15   4     2141.02     2105.99     75.49 o 
   5  15   4     3662.52     4115.98    228.00 o 
   6  15   4     2311.21     1916.77     69.31 o 
   7  15   4      665.61      676.88     46.50 o 
   8  15   4      864.45      877.32     43.28 o 
   9  15   4      506.41      419.70     22.09 o 
  10  15   4      207.54      206.94     60.51 o 
  11  15   4      245.55      245.34     18.18 o 
  12  15   4       20.48       62.83     13.96 o 
  13  15   4      260.13      290.47     20.13 o 
  14  15   4       58.67       61.55     15.26 o 
  15  15   4       39.92       38.02     14.42 o 
  16  15   4      138.33      177.64     27.51 o 
  17  15   4        3.66      -14.88     17.79 o 
 -15  16   4        0.27      -18.24     19.54 o 
 -14  16   4       26.85       23.37     20.53 o 
 -13  16   4      150.69      148.78     33.44 o 
 -12  16   4      172.96      222.18     18.74 o 
 -11  16   4      576.98      603.38     33.20 o 
 -10  16   4       57.29       24.78     10.45 o 
  -9  16   4      355.78      419.58     19.62 o 
  -8  16   4       68.16       55.54      8.57 o 
  -7  16   4      554.32      521.57     19.16 o 
  -6  16   4      882.63      844.04     27.32 o 
  -5  16   4      123.97      105.07      9.15 o 
  -4  16   4     1346.81     1088.30     33.63 o 
  -3  16   4     1967.53     1973.06     64.11 o 
  -2  16   4      192.30      213.69     13.48 o 
  -1  16   4     3199.07     2726.68    107.85 o 
   0  16   4     1866.69     1917.10     62.64 o 
   1  16   4     1716.84     1990.51    121.55 o 
   2  16   4      161.21      156.66     14.81 o 
   3  16   4     2125.32     1976.04     71.32 o 
   4  16   4     1012.38      873.16     38.25 o 
   5  16   4      103.63       83.59     12.36 o 
   6  16   4     1036.00      894.18     36.44 o 
   7  16   4      612.48      527.89     24.94 o 
   8  16   4       81.06       72.55     12.71 o 
   9  16   4      617.19      531.78     25.58 o 
  10  16   4       31.44        6.30     12.24 o 
  11  16   4      654.13      582.95     27.59 o 
  12  16   4      123.35      140.98     17.06 o 
  13  16   4      249.29      281.82     19.93 o 
  14  16   4       31.24       38.50     13.89 o 
  15  16   4        0.38       -0.35     14.77 o 
  16  16   4        9.53       24.06     15.13 o 
  17  16   4        4.67      -14.44     19.99 o 
 -14  17   4       80.31       70.69     24.91 o 
 -13  17   4       11.77       14.53     14.68 o 
 -12  17   4      173.26      189.43     20.34 o 
 -11  17   4      259.96      237.09     27.45 o 
 -10  17   4      234.49      239.79     15.78 o 
  -9  17   4      649.16      529.90     22.97 o 
  -8  17   4      611.67      801.34     29.95 o 
  -7  17   4      157.13      146.33     10.42 o 
  -6  17   4      985.40      916.96     29.59 o 
  -5  17   4       33.35       27.12      8.07 o 
  -4  17   4     1326.62     1077.94     34.76 o 
  -3  17   4      529.38      577.17     23.53 o 
  -2  17   4      100.64      147.24     11.91 o 
  -1  17   4     1675.75     1657.71     55.05 o 
   0  17   4     5565.29     5239.19    164.39 o 
   1  17   4     2116.22     1872.83     62.02 o 
   2  17   4      121.18      136.36     14.17 o 
   3  17   4      814.45      708.72     35.27 o 
   4  17   4      716.72      728.98     61.51 o 
   5  17   4       42.29       25.28     11.30 o 
   6  17   4      534.29      580.40     42.79 o 
   7  17   4      291.07      220.71     16.75 o 
   8  17   4     1138.13     1057.81     51.58 o 
   9  17   4      387.89      353.78     36.45 o 
  10  17   4      158.39      133.61     15.64 o 
  11  17   4      145.05      113.75     14.83 o 
  12  17   4       95.50       49.95     19.91 o 
  13  17   4       20.84       -6.41     13.85 o 
  14  17   4       43.19       17.39     20.92 o 
  15  17   4       31.19        5.17     21.22 o 
  16  17   4      175.56      198.18     19.68 o 
 -13  18   4      158.86      119.38     23.22 o 
 -12  18   4      322.98      410.23     25.70 o 
 -11  18   4       81.99       66.12     15.31 o 
 -10  18   4       75.77      105.74     13.49 o 
  -9  18   4       71.94       78.15     12.18 o 
  -8  18   4      197.81      203.80     14.68 o 
  -7  18   4       46.14       28.36     10.86 o 
  -6  18   4      454.71      536.19     23.22 o 
  -5  18   4     1401.37     1186.70     36.83 o 
  -4  18   4       86.97      112.27     10.11 o 
  -3  18   4      848.32      696.75     27.59 o 
  -2  18   4      916.81      931.38     33.79 o 
  -1  18   4      255.46      262.08     16.26 o 
   0  18   4     3822.42     3342.10    106.60 o 
   1  18   4      426.47      344.69     18.67 o 
   2  18   4     1130.35     1021.36     36.96 o 
   3  18   4      544.98      521.66     22.78 o 
   4  18   4       75.47       96.11     15.89 o 
   5  18   4      819.72      826.47     46.74 o 
   6  18   4      731.36      693.12     31.09 o 
   7  18   4       50.14       35.00     12.68 o 
   8  18   4      134.74      146.00     24.51 o 
   9  18   4       58.96       44.80     13.49 o 
  10  18   4       50.21       28.28     13.80 o 
  11  18   4       50.48       39.33     13.89 o 
  12  18   4      316.91      388.69     23.40 o 
  13  18   4      281.31      294.40     21.33 o 
  14  18   4      108.34       94.64     25.91 o 
  15  18   4       46.73       37.79     19.49 o 
 -13  19   4       69.58       83.57     24.07 o 
 -12  19   4       10.31        0.21     21.40 o 
 -11  19   4       83.29      121.89     32.91 o 
 -10  19   4      204.71      118.63     17.25 o 
  -9  19   4       88.28       78.21     12.77 o 
  -8  19   4      220.46      230.61     15.88 o 
  -7  19   4      142.36      167.12     14.14 o 
  -6  19   4       38.28       56.31     11.82 o 
  -5  19   4       67.48       75.46     12.71 o 
  -4  19   4      305.85      281.70     17.25 o 
  -3  19   4       84.05       97.83     11.31 o 
  -2  19   4      434.48      470.29     21.43 o 
  -1  19   4     1318.97     1379.75     46.84 o 
   0  19   4       62.77       56.65     10.48 o 
   1  19   4     1659.48     1480.99     50.75 o 
   2  19   4      684.89      632.77     25.98 o 
   3  19   4      123.59      142.52     12.64 o 
   4  19   4      188.75      209.27     23.75 o 
   5  19   4      104.30       94.71     12.37 o 
   6  19   4       71.28       96.81     16.36 o 
   7  19   4      264.78      261.29     21.99 o 
   8  19   4      244.00      238.66     18.27 o 
   9  19   4      121.38      108.51     15.59 o 
  10  19   4      381.09      311.29     21.24 o 
  11  19   4       82.88       72.34     15.82 o 
  12  19   4        5.96      -17.41     14.21 o 
  13  19   4       74.26       57.69     15.93 o 
  14  19   4       74.96      141.50     18.49 o 
 -13  20   4       90.22      115.13     25.84 o 
 -12  20   4      585.10      748.79     51.11 o 
 -11  20   4      210.35      197.51     28.12 o 
 -10  20   4      205.00      196.71     28.18 o 
  -9  20   4      238.64      268.61     17.53 o 
  -8  20   4      170.65      200.04     15.53 o 
  -7  20   4      804.45      719.50     29.04 o 
  -6  20   4      139.29      151.70     13.78 o 
  -5  20   4      146.45      143.34     13.52 o 
  -4  20   4     1238.40     1348.67     46.65 o 
  -3  20   4       89.63      130.10     15.83 o 
  -2  20   4      249.67      255.82     15.90 o 
  -1  20   4      673.93      640.34     26.44 o 
   0  20   4       60.83       99.08     11.87 o 
   1  20   4      522.29      584.41     24.59 o 
   2  20   4      209.08      230.36     16.82 o 
   3  20   4      114.52      151.16     13.38 o 
   4  20   4     1760.00     1547.31     53.09 o 
   5  20   4      155.13      170.37     14.42 o 
   6  20   4       80.63       93.17     12.57 o 
   7  20   4      477.43      556.72     38.13 o 
   8  20   4       96.35      118.18     13.93 o 
   9  20   4      312.88      294.27     24.13 o 
  10  20   4      125.98       99.27     18.66 o 
  11  20   4      174.00      151.83     31.43 o 
  12  20   4      868.60      927.67     40.31 o 
  13  20   4       55.23       57.46     16.82 o 
 -12  21   4      173.72      191.38     28.93 o 
 -11  21   4       27.50        1.65     23.43 o 
 -10  21   4       48.45       40.84     24.33 o 
  -9  21   4       95.47      132.87     17.73 o 
  -8  21   4       20.41       31.47     12.25 o 
  -7  21   4      261.99      252.97     16.90 o 
  -6  21   4      306.88      268.59     17.62 o 
  -5  21   4      356.59      421.93     21.13 o 
  -4  21   4      108.41       89.51     17.56 o 
  -3  21   4      259.22      297.65     17.90 o 
  -2  21   4      448.64      538.22     28.51 o 
  -1  21   4       86.94      114.43     15.32 o 
   0  21   4      294.18      280.19     17.31 o 
   1  21   4      124.19      125.89     12.82 o 
   2  21   4      834.44      733.10     44.94 o 
   3  21   4      420.73      387.61     20.28 o 
   4  21   4       67.63       66.24     12.29 o 
   5  21   4      663.92      547.86     24.83 o 
   6  21   4      171.01      196.51     27.70 o 
   7  21   4      144.23      137.28     18.41 o 
   8  21   4       17.76       30.70     13.12 o 
   9  21   4      109.40      101.60     14.41 o 
  10  21   4       64.31       72.39     14.08 o 
  11  21   4       38.40       37.22     13.95 o 
  12  21   4      205.14      246.35     18.54 o 
 -11  22   4       23.99       41.48     24.71 o 
 -10  22   4      397.19      358.99     37.29 o 
  -9  22   4       60.72       51.06     18.00 o 
  -8  22   4      136.39      176.47     19.20 o 
  -7  22   4       19.77       45.85     15.98 o 
  -6  22   4       51.16      107.58     14.01 o 
  -5  22   4      133.48      114.55     13.53 o 
  -4  22   4       27.67       35.00     11.70 o 
  -3  22   4      297.73      294.50     18.18 o 
  -2  22   4       32.84       35.48     19.08 o 
  -1  22   4       49.83       54.67     21.38 o 
   0  22   4      874.93      895.34     39.79 o 
   1  22   4       92.79       87.01     15.00 o 
   2  22   4       40.06       51.37     14.52 o 
   3  22   4      366.17      337.76     19.58 o 
   4  22   4       34.34       36.11     12.03 o 
   5  22   4       73.04       92.16     18.72 o 
   6  22   4       95.24      109.93     14.19 o 
   7  22   4       29.58       27.78     13.33 o 
   8  22   4      174.68      188.98     26.31 o 
   9  22   4       44.86       36.17     13.40 o 
  10  22   4      262.82      304.88     35.23 o 
  11  22   4       44.04       47.21     14.60 o 
  -9  23   4        3.22        6.86     16.16 o 
  -8  23   4      372.50      440.59     28.38 o 
  -7  23   4       53.77       82.67     17.32 o 
  -6  23   4      450.57      381.28     26.35 o 
  -5  23   4       39.27       54.49     16.21 o 
  -4  23   4      242.64      227.62     16.92 o 
  -3  23   4      159.77      182.03     17.94 o 
  -2  23   4        3.27      -11.39     13.40 o 
  -1  23   4       37.29        6.61     14.49 o 
   0  23   4       14.23        1.31     15.64 o 
   1  23   4       20.00       16.04     13.97 o 
   2  23   4        3.45       25.64     14.22 o 
   3  23   4      296.87      275.04     21.64 o 
   4  23   4      230.21      222.56     21.00 o 
   5  23   4       30.92       26.58     12.85 o 
   6  23   4      244.90      240.54     34.84 o 
   7  23   4       91.19       75.37     14.59 o 
   8  23   4      220.51      298.35     36.25 o 
   9  23   4        1.95      -11.83     16.84 o 
  -7  24   4      117.50      119.17     18.90 o 
  -6  24   4       96.80       94.30     17.89 o 
  -5  24   4       23.50       20.75     16.21 o 
  -4  24   4      511.42      609.29     32.87 o 
  -3  24   4      225.35      215.21     20.44 o 
  -2  24   4       21.12       10.62     14.87 o 
  -1  24   4      151.14      115.48     17.41 o 
   0  24   4      521.17      581.75     31.58 o 
   1  24   4      109.16       96.99     24.24 o 
   2  24   4       22.54        5.20     14.64 o 
   3  24   4      217.76      212.54     20.25 o 
   4  24   4      760.81      710.43     37.10 o 
   5  24   4       19.71       23.55     26.56 o 
   6  24   4       63.57       70.94     14.61 o 
   7  24   4       86.70       72.62     15.06 o 
  -3  25   4       65.57       72.85     17.36 o 
  -2  25   4       19.90       30.38     16.25 o 
  -1  25   4       39.92       47.67     16.20 o 
   0  25   4       24.28        9.16     15.20 o 
   1  25   4       71.35       73.03     17.01 o 
   2  25   4       15.47       11.53     15.86 o 
   3  25   4       90.68       82.66     17.37 o 
 -21   0   5      105.61       23.97     23.14 o 
 -19   0   5      256.93      242.36     32.18 o 
 -17   0   5      142.17       80.80     23.34 o 
 -15   0   5     1819.88     1150.19     78.13 o 
 -13   0   5       16.85       -2.02     16.45 o 
 -11   0   5     1374.10     1873.55    117.58 o 
  -9   0   5     2489.64     2347.79    144.59 o 
  -7   0   5     8048.17     8127.41    488.34 o 
  -5   0   5      877.85     1151.26     72.02 o 
  -3   0   5    31483.49    33942.18   2031.50 o 
  -1   0   5    34409.12    36790.91   1410.78 o 
   1   0   5    30713.91    34342.13   1347.32 o 
   3   0   5    35108.83    35737.13   1408.50 o 
   5   0   5     1301.15     1374.60     55.76 o 
   7   0   5     6034.92     6398.95    252.47 o 
  11   0   5      744.43      326.68     28.53 o 
  13   0   5       26.00       25.96     12.12 o 
  15   0   5     2704.92     3339.69    154.71 o 
  17   0   5      197.70      206.91     20.51 o 
 -22   1   5       26.42       45.64     18.51 o 
 -21   1   5       41.68       20.02     23.28 o 
 -20   1   5      191.95      362.86     27.34 o 
 -19   1   5       40.05       60.78     15.45 o 
 -18   1   5       48.02       15.74     13.64 o 
 -17   1   5        8.55      -20.90     13.93 o 
 -16   1   5      171.11       56.16     14.24 o 
 -15   1   5      412.82      349.32     55.47 o 
 -14   1   5       28.90       -4.93     12.24 o 
 -13   1   5      390.20      432.14     24.69 o 
 -11   1   5      145.00      122.34     32.57 o 
 -10   1   5       46.50       81.39     11.22 o 
  -9   1   5     1159.66     1370.02     61.26 o 
  -8   1   5      657.78      627.85     34.56 o 
  -7   1   5      856.22     1136.74     72.65 o 
  -6   1   5     3221.01     3550.45    152.04 o 
  -5   1   5     3280.23     4111.07    175.36 o 
  -4   1   5     7790.81     9659.69    409.42 o 
  -3   1   5     5559.70     5367.82    156.86 o 
  -2   1   5     7310.74     8588.78    278.97 o 
  -1   1   5    26154.71    30661.08   1253.60 o 
   0   1   5     6975.48     6067.22    176.62 o 
   1   1   5    45402.13    45425.27   2543.79 o 
   2   1   5    12256.77    12108.42    476.61 o 
   3   1   5     2995.88     3568.65    127.22 o 
   4   1   5    13999.27    13939.31    388.33 o 
   5   1   5     5018.58     5173.31    144.56 o 
   6   1   5     5241.91     4967.58    154.37 o 
   7   1   5     1073.17     1195.05     38.93 o 
   8   1   5      572.51      509.20     16.79 o 
   9   1   5     1221.46     1439.56     51.66 o 
  10   1   5       42.53       63.09      7.16 o 
  11   1   5       80.53       54.67      7.34 o 
  12   1   5     1574.27     1696.12     57.41 o 
  13   1   5      305.07      207.41     21.06 o 
  14   1   5       53.44       49.20      8.51 o 
  15   1   5      433.95      414.76     37.17 o 
  16   1   5      288.52      440.78     23.66 o 
  17   1   5       15.27        9.47     10.90 o 
  18   1   5       75.24      106.16     19.28 o 
  19   1   5       23.70       40.37     18.35 o 
  20   1   5      161.92      228.03     28.57 o 
 -21   2   5       73.94      101.62     19.11 o 
 -20   2   5       72.88      116.37     18.96 o 
 -19   2   5       13.01       90.22     17.40 o 
 -18   2   5      275.78      310.32     23.56 o 
 -17   2   5      475.66      439.00     28.36 o 
 -16   2   5       42.69       41.83     14.10 o 
 -15   2   5     1127.56      664.34    103.60 o 
 -14   2   5       45.99       66.27     13.08 o 
 -13   2   5     1237.16     1413.92     64.89 o 
 -12   2   5      374.61      126.10     18.20 o 
 -11   2   5     1394.74     1260.48     57.54 o 
 -10   2   5      516.27      430.57     32.34 o 
  -9   2   5     3702.91     4034.40    173.23 o 
  -8   2   5       53.64       15.85     10.20 o 
  -7   2   5     2553.90     2999.29    160.48 o 
  -6   2   5      343.27      436.99     30.12 o 
  -5   2   5     2674.98     2380.54    102.52 o 
  -4   2   5     1034.65     1220.75     36.60 o 
  -3   2   5    15437.54    14385.22    420.46 o 
  -2   2   5     8913.31     8602.01    252.83 o 
  -1   2   5    13725.68    12797.54    345.41 o 
   0   2   5    17804.39    17748.23    534.92 o 
   1   2   5     8768.70     9775.68    262.35 o 
   2   2   5     5969.61     6361.85    189.89 o 
   3   2   5     8248.16     9593.73    386.89 o 
   4   2   5      992.79     1121.19     34.87 o 
   5   2   5     3259.33     2688.60     81.58 o 
   6   2   5      538.27      437.51     17.66 o 
   7   2   5     2961.74     3145.99     95.56 o 
   8   2   5       99.52       67.13      5.37 o 
   9   2   5     4602.41     4869.82    130.88 o 
  10   2   5      950.38      984.30     28.53 o 
  11   2   5     1950.41     2088.82     74.36 o 
  12   2   5      647.42      727.70     29.31 o 
  13   2   5      664.34       73.27     13.26 o 
  14   2   5       26.05       14.02      7.55 o 
  15   2   5     1931.47     2338.15     74.20 o 
  16   2   5       24.44       29.72     15.62 o 
  17   2   5      367.82      484.25     33.75 o 
  18   2   5      209.59      157.72     21.58 o 
  19   2   5       14.96        1.57     15.30 o 
  20   2   5       81.32       88.78     21.13 o 
 -21   3   5       33.67       73.99     18.16 o 
 -20   3   5        1.97      -19.87     13.25 o 
 -19   3   5      139.63      231.06     24.37 o 
 -18   3   5      106.10      151.43     17.94 o 
 -17   3   5       70.62       83.75     16.52 o 
 -16   3   5      835.04      328.77     34.00 o 
 -15   3   5      407.03       57.36     20.40 o 
 -14   3   5       16.22      -15.08     11.08 o 
 -13   3   5      212.00       59.36     15.71 o 
 -12   3   5      765.59      788.75     57.60 o 
 -11   3   5     1167.92     1168.07    124.77 o 
 -10   3   5      506.81      507.59     37.79 o 
  -9   3   5      986.82     1298.33     43.69 o 
  -8   3   5     1029.56     1304.09     77.62 o 
  -7   3   5     1586.12     1793.88     60.72 o 
  -6   3   5      944.64     1014.05     34.47 o 
  -5   3   5     4429.73     5030.79    148.60 o 
  -4   3   5      367.40      591.91     18.67 o 
  -3   3   5     6536.28     6441.18    188.84 o 
  -2   3   5    15016.79    14130.28    373.53 o 
  -1   3   5     9431.13     9760.48    288.47 o 
   0   3   5     3891.06     3368.62    100.03 o 
   1   3   5     9962.06    10295.36    275.85 o 
   2   3   5     9142.50    10002.11    267.55 o 
   3   3   5     7125.62     6773.79    203.21 o 
   4   3   5      563.57      684.08     22.23 o 
   5   3   5     5764.46     5817.79    174.58 o 
   6   3   5      765.48      897.49     28.80 o 
   7   3   5     2432.59     2161.67     59.19 o 
   8   3   5     1349.43     1413.49     39.39 o 
   9   3   5      626.89      870.13     39.27 o 
  10   3   5      936.86      848.87     27.84 o 
  11   3   5      994.17      798.26     38.60 o 
  12   3   5      558.51      563.11     37.17 o 
  13   3   5      384.41      419.19     17.11 o 
  14   3   5       25.70        6.99      5.40 o 
  15   3   5      743.56      933.06     37.09 o 
  16   3   5     1350.94     1754.03     62.77 o 
  17   3   5       40.38       29.06     13.82 o 
  18   3   5       56.93       23.60     16.42 o 
  19   3   5       81.81       16.76     17.34 o 
 -21   4   5       68.30       95.09     18.49 o 
 -20   4   5      136.24      162.36     20.04 o 
 -19   4   5      289.78      343.31     25.28 o 
 -18   4   5       59.50        2.44     14.39 o 
 -17   4   5      153.78       16.90     13.82 o 
 -16   4   5      162.10      192.65     18.25 o 
 -15   4   5      288.50       45.86     18.70 o 
 -14   4   5      503.58      632.91     50.11 o 
 -13   4   5      322.77       37.66     15.59 o 
 -12   4   5      743.23      587.42     69.52 o 
 -11   4   5     1206.98     1457.72     55.81 o 
 -10   4   5       16.86        7.87      5.63 o 
  -9   4   5     1904.47     2423.51     79.73 o 
  -8   4   5     1289.81     1418.70     56.41 o 
  -7   4   5     1504.10     1747.10     57.87 o 
  -6   4   5     2335.92     2323.77     91.89 o 
  -5   4   5     1115.44      762.69     32.74 o 
  -4   4   5     1334.78     1353.18     57.91 o 
  -3   4   5    10850.77    11431.82    358.11 o 
  -2   4   5     2166.69     2057.48     55.05 o 
  -1   4   5    27110.74    31115.63    921.14 o 
   0   4   5    16984.29    17486.56    516.59 o 
   1   4   5    38253.93    38822.16   1041.37 o 
   2   4   5     1213.27     1325.39     40.80 o 
   3   4   5     6218.16     7353.86    219.85 o 
   4   4   5      843.50      953.10     29.83 o 
   5   4   5      601.81      469.99     16.23 o 
   6   4   5     1459.74     1553.83     54.84 o 
   7   4   5     1598.25     1737.21     53.68 o 
   8   4   5     1788.11     1623.67     49.82 o 
   9   4   5     1986.38     2245.98     78.87 o 
  10   4   5       29.52       13.35      5.89 o 
  11   4   5      693.77      492.79     39.85 o 
  12   4   5     1080.27     1083.91     35.35 o 
  13   4   5      597.10      776.44     38.10 o 
  14   4   5      275.07       79.55     25.21 o 
  15   4   5      523.55      642.59     27.46 o 
  16   4   5      150.77      180.89     20.68 o 
  17   4   5      245.55      449.83     26.99 o 
 -21   5   5       73.57      155.21     21.08 o 
 -20   5   5       16.51       -3.23     15.03 o 
 -19   5   5       53.81       57.52     16.05 o 
 -18   5   5        3.05       -1.37     20.38 o 
 -17   5   5      146.01      102.00     25.82 o 
 -16   5   5      326.68      369.05     25.74 o 
 -15   5   5      471.93      615.21     43.20 o 
 -14   5   5       12.43       -1.58     28.53 o 
 -13   5   5      175.98      154.59     16.02 o 
 -12   5   5      557.14      591.57     31.21 o 
 -11   5   5      532.30      640.32     23.96 o 
 -10   5   5      348.04      388.07     34.59 o 
  -9   5   5      989.33     1326.17     57.28 o 
  -8   5   5     2999.15     3129.95     85.73 o 
  -7   5   5     3152.15     3230.53     88.78 o 
  -6   5   5     3191.05     3140.80     86.49 o 
  -5   5   5      318.21      444.42     15.20 o 
  -4   5   5     4590.33     5205.17    153.51 o 
  -3   5   5     5474.28     6163.51    185.77 o 
  -2   5   5     1281.16     1159.89     31.84 o 
  -1   5   5     3583.95     4372.14    141.70 o 
   0   5   5     4458.25     4081.67    121.19 o 
   1   5   5     6672.26     7083.06    246.56 o 
   2   5   5     1617.22     1365.95     42.09 o 
   3   5   5     9551.76     9052.93    270.91 o 
   4   5   5     7002.78     6894.01    206.80 o 
   5   5   5      202.32      313.63     12.24 o 
   6   5   5     2793.08     2738.00     95.02 o 
   7   5   5     2196.79     2390.25    148.17 o 
   8   5   5     1725.03     2061.07     97.79 o 
   9   5   5     1821.66     1983.15     67.88 o 
  10   5   5      525.91      538.25     19.56 o 
  11   5   5      585.13      637.48     22.51 o 
  12   5   5      499.58      387.67     37.32 o 
  13   5   5       94.27       29.67     13.89 o 
  14   5   5        6.92       -4.90      8.19 o 
  15   5   5      266.75      217.81     53.40 o 
  16   5   5      207.43      164.91     27.47 o 
  17   5   5      188.59      188.62     18.40 o 
  18   5   5        1.97       14.69     13.83 o 
 -21   6   5       33.10       31.80     16.57 o 
 -20   6   5      100.13      122.25     25.70 o 
 -19   6   5       75.48       70.49     16.46 o 
 -18   6   5       14.64       -3.22     12.09 o 
 -17   6   5      263.12      396.22     26.89 o 
 -16   6   5      137.45      145.10     18.11 o 
 -15   6   5     1394.17     1766.53     80.76 o 
 -14   6   5      204.06      190.07     18.73 o 
 -13   6   5      592.10      595.52     84.27 o 
 -11   6   5      113.65       81.62     19.09 o 
 -10   6   5      280.28      327.54     28.74 o 
  -9   6   5      308.87      389.22     14.82 o 
  -8   6   5     1011.39     1092.72     31.51 o 
  -7   6   5      893.80     1099.57     31.35 o 
  -6   6   5      239.47      313.17     15.84 o 
  -5   6   5     4787.68     5771.95    191.20 o 
  -4   6   5     1769.66     2098.92     56.73 o 
  -3   6   5     3538.36     3572.66    127.83 o 
  -2   6   5     1592.35     1976.91     59.64 o 
  -1   6   5     2439.68     1960.31     63.87 o 
   0   6   5     2344.09     2348.83     70.27 o 
   1   6   5     1817.78     1566.42     54.89 o 
   2   6   5     1942.11     2302.05     79.91 o 
   3   6   5     1899.83     2289.62     90.23 o 
   4   6   5     2095.61     2181.82     76.17 o 
   5   6   5     3177.29     4056.95    139.97 o 
   6   6   5      192.05      208.34     12.41 o 
   7   6   5     1102.87     1177.35     36.84 o 
   8   6   5      633.23      723.02     48.57 o 
   9   6   5      532.49      568.50     20.08 o 
  10   6   5      347.36      378.85     15.38 o 
  11   6   5      194.56      243.86     12.59 o 
  12   6   5     1087.04     1216.95     66.68 o 
  13   6   5      750.26      771.69     27.19 o 
  14   6   5      161.74      120.25     15.30 o 
  15   6   5      841.70      817.60     39.01 o 
  16   6   5      134.77      137.32     14.43 o 
  17   6   5      152.40      125.24     33.59 o 
  18   6   5       15.36       -9.36     14.22 o 
 -21   7   5        6.57       -9.51     23.65 o 
 -20   7   5      141.00      137.61     22.41 o 
 -19   7   5      119.86      156.07     19.71 o 
 -18   7   5      369.63      571.27     34.08 o 
 -17   7   5       49.82       -7.01     21.59 o 
 -16   7   5      120.27      164.63     18.84 o 
 -15   7   5       10.15       -7.08     13.17 o 
 -14   7   5     1269.25     1605.22     73.42 o 
 -13   7   5      302.04      307.66     22.41 o 
 -12   7   5     3536.78     4203.64    137.62 o 
 -11   7   5     3183.99     3635.81    119.25 o 
 -10   7   5     1249.44     1183.89     34.22 o 
  -9   7   5      132.51      158.96      8.97 o 
  -8   7   5      297.30      266.47     10.76 o 
  -7   7   5     3837.34     3728.49    112.44 o 
  -6   7   5      517.00      585.24     19.48 o 
  -5   7   5     4072.53     5432.41    258.89 o 
  -4   7   5     8515.24    10566.38    279.50 o 
  -3   7   5     2818.31     2681.57     72.07 o 
  -2   7   5     1405.60     1449.55     44.32 o 
  -1   7   5     5516.01     6034.41    178.49 o 
   0   7   5      839.05      660.38     25.30 o 
   1   7   5     4346.63     5141.53    176.18 o 
   2   7   5     2063.39     1856.09     82.02 o 
   3   7   5     2055.47     2159.50     75.49 o 
   4   7   5     5872.84     7848.24    268.13 o 
   5   7   5     7352.09     7969.20    271.04 o 
   6   7   5      307.90      423.67     18.58 o 
   7   7   5     2178.99     2522.83    109.12 o 
   8   7   5      239.96      204.22     17.37 o 
   9   7   5       78.29      109.53     24.35 o 
  10   7   5      869.16      499.16     74.58 o 
  11   7   5     2001.28     2452.05    169.24 o 
  12   7   5     2266.68     2777.68    242.78 o 
  13   7   5      249.90      203.26     18.17 o 
  14   7   5      680.65     1093.24     86.29 o 
  15   7   5        6.89       -1.01     11.49 o 
  16   7   5       66.96       37.54     12.28 o 
  17   7   5       89.92       83.13     13.82 o 
  18   7   5      202.01       57.00     17.96 o 
 -20   8   5       27.47       74.58     17.58 o 
 -19   8   5       93.65       50.60     16.11 o 
 -18   8   5       24.21       74.88     31.73 o 
 -17   8   5      158.14      275.87     23.21 o 
 -16   8   5      206.77       47.82     15.43 o 
 -15   8   5      543.18      666.45     35.68 o 
 -14   8   5      300.09      317.47     22.87 o 
 -13   8   5     1004.87     1276.64     84.53 o 
 -12   8   5     2399.19     2581.75    102.69 o 
 -11   8   5      291.96      413.95     21.88 o 
 -10   8   5      701.27      876.53     29.40 o 
  -9   8   5      475.56      541.58     19.65 o 
  -8   8   5     2356.67     2555.76     74.93 o 
  -7   8   5     1965.63     1876.76     52.73 o 
  -6   8   5     1321.88     1330.16     40.12 o 
  -5   8   5     3849.15     3749.92     94.44 o 
  -4   8   5     4101.55     4438.00    126.88 o 
  -3   8   5      195.13      205.23     14.07 o 
  -2   8   5     1947.63     2103.04     63.29 o 
  -1   8   5     2026.05     2303.21    114.50 o 
   0   8   5     3191.81     3615.46    124.78 o 
   1   8   5     3716.54     3373.28    172.72 o 
   2   8   5     1240.72     1547.17     54.84 o 
   3   8   5      359.19      316.22     18.03 o 
   4   8   5     2347.53     2983.82    103.49 o 
   5   8   5     3792.42     3646.55    126.04 o 
   6   8   5     1012.86     1057.90     39.22 o 
   7   8   5     1316.73     1428.73     51.94 o 
   8   8   5     3049.71     2934.05     88.62 o 
   9   8   5      633.36      633.26     22.14 o 
  10   8   5     1298.92     1305.24     51.66 o 
  11   8   5      493.61      587.55     21.96 o 
  12   8   5     1781.86     1994.32    164.86 o 
  13   8   5     1861.52     2047.85     73.58 o 
  14   8   5      243.40      305.73     19.36 o 
  15   8   5      366.31      335.84     28.92 o 
  16   8   5      383.62      571.18     27.39 o 
  17   8   5       85.63       57.29     24.75 o 
  18   8   5       20.34       30.00     15.66 o 
 -20   9   5       48.66       67.19     17.24 o 
 -19   9   5       14.15       13.87     14.95 o 
 -18   9   5       94.41       21.02     15.16 o 
 -17   9   5       56.16       37.40     15.04 o 
 -16   9   5      217.41      230.92     21.15 o 
 -15   9   5        9.71       23.57     13.80 o 
 -14   9   5      215.03      199.63     18.81 o 
 -13   9   5      836.67      969.06     73.03 o 
 -12   9   5      240.59      222.24     14.47 o 
 -11   9   5       97.93       82.88     10.30 o 
 -10   9   5      122.30      100.37     15.86 o 
  -9   9   5       47.38       72.73     12.23 o 
  -8   9   5     2027.26     1999.26     69.99 o 
  -7   9   5     1768.19     1857.58     54.82 o 
  -6   9   5     2549.14     3354.29    121.17 o 
  -5   9   5      216.32      200.60      8.53 o 
  -4   9   5      107.88      104.12      6.87 o 
  -3   9   5      395.20      353.42     11.95 o 
  -2   9   5     2825.56     3433.46    138.91 o 
  -1   9   5     1346.32     1622.02     89.21 o 
   0   9   5     1436.87     1818.68     64.04 o 
   1   9   5     2501.38     2390.95    122.13 o 
   2   9   5     4467.03     4545.13    191.78 o 
   3   9   5      316.40      289.30     14.75 o 
   4   9   5       66.21       51.28      9.67 o 
   5   9   5      293.53      265.84     16.97 o 
   6   9   5     4580.59     4808.62    214.97 o 
   7   9   5     1985.87     1955.92     61.45 o 
   8   9   5     1146.77     1379.84     97.67 o 
   9   9   5       87.30      127.22      8.90 o 
  10   9   5      224.48      199.54     14.78 o 
  11   9   5       99.26      105.68     14.92 o 
  12   9   5      196.23      181.71     14.67 o 
  13   9   5      629.63      725.75     48.39 o 
  14   9   5      161.45      154.80     21.10 o 
  15   9   5       18.07       29.78     17.43 o 
  16   9   5      116.91       85.32     15.00 o 
  17   9   5       73.17      153.90     15.72 o 
  18   9   5      173.19      209.84     51.45 o 
 -20  10   5       48.89      111.43     19.64 o 
 -19  10   5       36.47       25.56     15.74 o 
 -18  10   5      109.01      121.86     18.07 o 
 -17  10   5       23.29        7.58     20.34 o 
 -16  10   5      469.88      586.04     33.68 o 
 -15  10   5       81.51       42.97     32.69 o 
 -14  10   5      230.84      303.63     28.61 o 
 -13  10   5      470.42      533.08     30.48 o 
 -12  10   5      478.66      441.84     20.10 o 
 -11  10   5      426.77      511.60     34.66 o 
 -10  10   5      845.29      881.34     27.21 o 
  -9  10   5      451.78      469.32     15.21 o 
  -8  10   5      622.72      675.88     22.71 o 
  -7  10   5       53.09       43.32      6.02 o 
  -6  10   5      703.48      666.32     18.99 o 
  -5  10   5      331.52      276.48     10.33 o 
  -4  10   5      200.16      235.00     10.42 o 
  -3  10   5     4205.00     3731.50    149.84 o 
  -2  10   5     5059.61     4738.70    162.59 o 
  -1  10   5        4.68       -4.18      6.10 o 
   0  10   5       40.74       85.74      8.25 o 
   1  10   5        3.19       -7.89      6.32 o 
   2  10   5     3590.94     3606.72    124.84 o 
   3  10   5     2283.99     2636.52    125.69 o 
   4  10   5      232.60      260.94     14.23 o 
   5  10   5      280.95      284.17     12.09 o 
   6  10   5      762.12      628.85     21.70 o 
   7  10   5       70.08       64.95      8.53 o 
   8  10   5      442.81      471.10     23.29 o 
   9  10   5      436.29      455.12     21.88 o 
  10  10   5      607.87      705.80     46.57 o 
  11  10   5      756.05      724.18     34.96 o 
  12  10   5      286.04      242.16     29.24 o 
  13  10   5      263.01      304.37     23.72 o 
  14  10   5      123.12      106.05     30.50 o 
  15  10   5      151.18      222.81     17.60 o 
  16  10   5      413.03      514.04     45.77 o 
  17  10   5       14.13        4.82     16.83 o 
  18  10   5      139.28      168.32     19.76 o 
 -19  11   5       18.94       39.33     21.41 o 
 -18  11   5      224.28      322.61     26.10 o 
 -17  11   5      402.59      377.09     26.54 o 
 -16  11   5       39.99       98.67     23.67 o 
 -15  11   5       48.14       36.19     14.30 o 
 -13  11   5      387.43      442.61     90.81 o 
 -12  11   5      513.67      465.17     20.84 o 
 -11  11   5      321.28      332.60     15.10 o 
 -10  11   5      962.73      831.23     27.46 o 
  -9  11   5      538.38      602.12     26.82 o 
  -8  11   5     3233.68     3317.04     95.27 o 
  -7  11   5      469.24      537.52     16.65 o 
  -6  11   5     1055.10      987.79     27.15 o 
  -5  11   5     2078.33     2211.60     62.34 o 
  -4  11   5     1139.80     1092.54     32.51 o 
  -3  11   5     1409.59     1333.22     55.51 o 
  -2  11   5     2373.60     2185.47     98.17 o 
  -1  11   5     2167.91     1986.71     74.97 o 
   0  11   5     7980.69     8266.29    282.19 o 
   1  11   5     1206.71     1385.73     66.91 o 
   2  11   5     1312.33     1499.82     81.51 o 
   3  11   5     1335.45     1317.57     41.28 o 
   4  11   5      771.87      909.04     33.62 o 
   5  11   5     2945.06     2721.16     96.68 o 
   6  11   5      705.64      738.14     39.86 o 
   7  11   5      311.67      379.50     19.32 o 
   8  11   5     1740.63     2340.40    168.49 o 
   9  11   5      696.66      683.56     29.19 o 
  10  11   5      515.45      566.81     53.50 o 
  11  11   5      250.05      194.02     22.04 o 
  12  11   5      351.42      284.22     35.89 o 
  13  11   5      467.49      535.65     25.44 o 
  14  11   5      460.54      548.08     26.21 o 
  15  11   5       83.85      135.70     20.05 o 
  16  11   5       25.75       27.96     12.96 o 
  17  11   5      338.13      385.05     23.13 o 
  18  11   5      174.81      247.19     19.43 o 
 -19  12   5        6.18       33.66     16.03 o 
 -18  12   5      186.78      356.25     27.25 o 
 -17  12   5       71.77      120.90     18.20 o 
 -16  12   5       59.15      100.96     16.36 o 
 -15  12   5       88.33      102.35     15.98 o 
 -14  12   5      696.09      855.58     61.41 o 
 -13  12   5        5.94        0.95      9.57 o 
 -12  12   5      330.24      338.69     17.98 o 
 -11  12   5      362.10      474.42     21.20 o 
 -10  12   5      188.98      192.76     16.37 o 
  -9  12   5       93.44       93.35      9.56 o 
  -8  12   5       60.22       46.73      7.60 o 
  -7  12   5      736.74      839.46     25.98 o 
  -6  12   5     2097.96     2062.55     58.93 o 
  -5  12   5      637.24      628.93     20.86 o 
  -4  12   5     3194.01     3098.54    121.67 o 
  -3  12   5       75.90      107.11      8.73 o 
  -2  12   5     1451.42     1496.43     92.04 o 
  -1  12   5     2319.78     2206.01     77.22 o 
   0  12   5       11.14       30.99      7.65 o 
   1  12   5     2585.49     2286.25     80.69 o 
   2  12   5     2615.99     2151.91     75.93 o 
   3  12   5      109.31      129.11      7.84 o 
   4  12   5     1714.03     2208.27    129.36 o 
   5  12   5      551.29      578.90     25.19 o 
   6  12   5     1618.57     1636.40     61.23 o 
   7  12   5      856.05      842.31     33.65 o 
   8  12   5      109.39       81.69     11.81 o 
   9  12   5      170.85      169.66     14.56 o 
  10  12   5      230.49      240.45     16.95 o 
  11  12   5      663.35      695.91     30.01 o 
  12  12   5      412.96      379.12     21.31 o 
  13  12   5       10.22       -0.04     12.22 o 
  14  12   5     1261.82     1519.46     59.71 o 
  15  12   5       60.15       48.42     17.64 o 
  16  12   5       58.53       86.99     14.90 o 
  17  12   5       52.49       76.37     17.68 o 
  18  12   5      103.74      111.09     23.67 o 
 -18  13   5       16.10       12.96     24.89 o 
 -17  13   5       20.78       27.80     15.72 o 
 -16  13   5      122.05      164.10     20.50 o 
 -15  13   5      178.80      149.41     29.26 o 
 -14  13   5      562.32      684.14     37.19 o 
 -13  13   5        7.87       -0.76      9.79 o 
 -12  13   5       37.39       26.30      8.44 o 
 -11  13   5      288.61      338.37     22.81 o 
 -10  13   5     1142.39     1382.35     40.47 o 
  -9  13   5      154.61      121.02      9.33 o 
  -8  13   5      196.02      198.95     11.32 o 
  -7  13   5      103.26       88.05      8.50 o 
  -6  13   5      460.09      462.36     17.00 o 
  -5  13   5      311.03      385.28     15.15 o 
  -4  13   5     1080.30     1405.64     44.16 o 
  -3  13   5      717.88      652.30     24.24 o 
  -2  13   5     1264.19     1226.29     52.11 o 
  -1  13   5      527.47      446.76     20.63 o 
   0  13   5       60.23       92.79      9.71 o 
   1  13   5      284.57      302.88     17.18 o 
   2  13   5     1146.47     1176.42     44.08 o 
   3  13   5      641.64      657.33     23.07 o 
   4  13   5     1920.81     1944.03     79.67 o 
   5  13   5      508.40      497.33     23.12 o 
   6  13   5      689.42      584.56     25.71 o 
   7  13   5       56.63       21.73     13.93 o 
   8  13   5      177.87      175.40     14.40 o 
   9  13   5      278.45      245.28     17.26 o 
  10  13   5     2085.81     1932.05     82.65 o 
  11  13   5      189.02      269.06     22.18 o 
  12  13   5       69.41       62.60     13.17 o 
  13  13   5       12.68        4.08     12.42 o 
  14  13   5      613.72      720.34     32.29 o 
  15  13   5      105.65       74.50     14.15 o 
  16  13   5       87.86       66.00     14.35 o 
  17  13   5       18.50       21.23     14.46 o 
  18  13   5        9.18       -4.19     14.77 o 
 -18  14   5       40.77       23.08     23.22 o 
 -17  14   5       80.89       60.96     23.22 o 
 -16  14   5      234.01      224.42     31.21 o 
 -15  14   5       16.17      -18.03     19.21 o 
 -14  14   5      325.08      401.88     37.76 o 
 -13  14   5      114.49      126.23     16.28 o 
 -12  14   5      496.57      550.92     31.64 o 
 -11  14   5       88.02       96.51     11.22 o 
 -10  14   5       97.38      103.95     11.36 o 
  -9  14   5      192.98      156.50     10.18 o 
  -8  14   5       40.17       59.11      8.40 o 
  -7  14   5      861.53      940.80     42.38 o 
  -6  14   5      719.41      636.81     21.87 o 
  -5  14   5      920.60      856.98     27.32 o 
  -4  14   5        2.52      -10.13      6.75 o 
  -3  14   5     2533.04     2314.05     74.63 o 
  -2  14   5     5446.35     4694.51    147.93 o 
  -1  14   5     2603.90     2652.16    114.43 o 
   0  14   5      457.29      466.39     21.69 o 
   1  14   5     1530.09     1852.84     99.77 o 
   2  14   5     3634.23     3619.84    158.82 o 
   3  14   5     1533.89     1703.02     68.19 o 
   4  14   5        1.62      -14.26      9.51 o 
   5  14   5      752.95      717.01     30.14 o 
   6  14   5      502.16      495.80     25.02 o 
   7  14   5     1581.17     1269.89     48.33 o 
   8  14   5       22.04       20.60     12.81 o 
   9  14   5      272.48      236.53     16.85 o 
  10  14   5      174.68      211.86     16.10 o 
  11  14   5      132.11      147.95     14.92 o 
  12  14   5      808.15      746.90     33.09 o 
  13  14   5      207.15      208.92     17.44 o 
  14  14   5      239.60      297.58     29.35 o 
  15  14   5        8.66       -5.07     13.03 o 
  16  14   5      222.45      259.84     19.74 o 
  17  14   5       43.30       27.79     14.88 o 
  18  14   5       69.93      109.81     17.10 o 
 -17  15   5      241.10      287.20     35.63 o 
 -16  15   5       88.85       82.58     23.76 o 
 -15  15   5       39.96       77.19     25.26 o 
 -14  15   5       81.75       95.07     25.35 o 
 -13  15   5      386.67      440.19     40.65 o 
 -12  15   5        2.27      -16.33     18.25 o 
 -11  15   5      863.24      947.26     36.27 o 
 -10  15   5      246.57      336.24     18.28 o 
  -9  15   5      150.37      122.80      9.72 o 
  -8  15   5       11.14       11.40      7.94 o 
  -7  15   5        5.10       -7.72      7.43 o 
  -6  15   5      698.35      664.27     22.71 o 
  -5  15   5      320.34      284.34     13.85 o 
  -4  15   5      438.31      426.47     16.92 o 
  -3  15   5     1078.71     1252.24     61.12 o 
  -2  15   5      470.05      546.13     37.05 o 
  -1  15   5     1056.55     1019.61     35.94 o 
   0  15   5      394.71      392.47     20.31 o 
   1  15   5      676.85      775.72     31.59 o 
   2  15   5      826.27      740.54     31.79 o 
   3  15   5     1711.02     1622.21     64.52 o 
   4  15   5      277.84      257.10     19.66 o 
   5  15   5      213.72      208.39     15.28 o 
   6  15   5      390.12      456.69     29.39 o 
   7  15   5        5.64      -16.20     10.80 o 
   8  15   5       13.85        6.56     11.15 o 
   9  15   5      269.13      223.12     16.81 o 
  10  15   5      340.50      375.42     21.57 o 
  11  15   5      615.25      658.01     29.95 o 
  12  15   5        3.77      -10.15     12.35 o 
  13  15   5      327.72      363.29     21.98 o 
  14  15   5      133.34      178.90     16.92 o 
  15  15   5       22.08       21.76     14.23 o 
  16  15   5       60.30       67.35     15.19 o 
  17  15   5      279.79      328.13     23.43 o 
 -16  16   5      525.76      716.92     56.77 o 
 -15  16   5      258.33      276.75     32.98 o 
 -14  16   5       33.63       39.12     21.66 o 
 -13  16   5      339.86      270.24     31.26 o 
 -12  16   5       22.87       14.93     13.95 o 
 -11  16   5       61.27       82.59     15.42 o 
 -10  16   5      281.58      297.34     17.67 o 
  -9  16   5       70.66       75.12      9.41 o 
  -8  16   5      428.73      459.47     18.20 o 
  -7  16   5       36.84       25.34      8.12 o 
  -6  16   5      205.84      186.04     11.58 o 
  -5  16   5      354.61      400.44     16.36 o 
  -4  16   5      293.82      338.97     15.11 o 
  -3  16   5       52.54       69.15      9.82 o 
  -2  16   5     1886.22     2000.73     64.73 o 
  -1  16   5      234.17      232.41     15.20 o 
   0  16   5        1.37      -13.32      8.88 o 
   1  16   5      307.05      274.02     17.17 o 
   2  16   5     2320.54     2198.49     78.90 o 
   3  16   5       88.91       84.94     13.67 o 
   4  16   5      536.04      417.81     21.88 o 
   5  16   5      655.40      545.78     29.69 o 
   6  16   5      373.26      309.93     19.11 o 
   7  16   5       68.28       47.33     11.99 o 
   8  16   5      462.62      444.06     23.01 o 
   9  16   5      129.15      112.03     14.30 o 
  10  16   5      379.92      352.74     21.51 o 
  11  16   5       44.84       48.00     13.93 o 
  12  16   5       13.29        4.74     13.15 o 
  13  16   5      183.38       77.43     22.64 o 
  14  16   5       48.25       59.83     14.75 o 
  15  16   5      140.41      104.50     18.38 o 
 -15  17   5       41.35       23.92     22.91 o 
 -14  17   5      110.18       67.35     23.83 o 
 -13  17   5        1.07       -7.99     20.62 o 
 -12  17   5       97.27      161.74     18.38 o 
 -11  17   5      271.62      277.66     21.55 o 
 -10  17   5      687.25      808.81     38.66 o 
  -9  17   5      167.72      178.47     13.79 o 
  -8  17   5      325.17      304.88     15.06 o 
  -7  17   5      355.42      352.76     15.96 o 
  -6  17   5     2321.30     2335.12     67.40 o 
  -5  17   5      530.46      521.00     19.70 o 
  -4  17   5      352.59      421.54     18.70 o 
  -3  17   5      769.12      611.27     28.34 o 
  -2  17   5     2170.08     2060.10     67.71 o 
  -1  17   5     2152.68     2351.18     75.27 o 
   0  17   5     6421.09     5823.48    181.84 o 
   1  17   5     2902.58     2706.80     87.62 o 
   2  17   5     1595.98     1590.53     67.18 o 
   3  17   5      432.45      400.61     43.76 o 
   4  17   5      570.55      527.37     25.44 o 
   5  17   5      283.97      318.93     30.73 o 
   6  17   5     1671.82     1829.00     67.31 o 
   7  17   5      209.72      218.07     36.24 o 
   8  17   5      417.59      356.19     21.11 o 
   9  17   5      133.06      132.50     15.17 o 
  10  17   5      776.26      774.51     34.18 o 
  11  17   5      210.87      209.09     17.64 o 
  12  17   5       80.35       61.61     14.64 o 
  13  17   5        0.61      -20.71     16.38 o 
  14  17   5      193.69      214.93     18.78 o 
  15  17   5       35.23       26.37     15.20 o 
  16  17   5      397.54      494.74     28.11 o 
 -14  18   5      146.27      243.50     31.75 o 
 -13  18   5       89.00      107.13     25.90 o 
 -12  18   5      210.99      199.08     20.14 o 
 -11  18   5        6.14      -20.82     13.88 o 
 -10  18   5      236.98      335.91     24.23 o 
  -9  18   5     1831.24     1769.31     58.79 o 
  -8  18   5       52.80       67.86     12.14 o 
  -7  18   5      643.03      552.67     23.83 o 
  -6  18   5      148.28      149.13     10.82 o 
  -5  18   5      236.16      243.50     13.11 o 
  -4  18   5      787.18      806.03     26.60 o 
  -3  18   5      474.58      506.48     22.09 o 
  -2  18   5      835.55      698.23     28.66 o 
  -1  18   5      383.04      403.13     19.70 o 
   0  18   5     1148.69     1150.09     40.62 o 
   1  18   5      605.27      519.09     27.56 o 
   2  18   5      570.36      544.78     23.65 o 
   3  18   5      464.49      473.92     27.58 o 
   4  18   5     1204.52     1000.14     44.92 o 
   5  18   5      161.08      188.68     15.33 o 
   6  18   5      235.83      196.82     16.20 o 
   7  18   5      384.51      401.27     22.54 o 
   8  18   5       50.71       34.99     13.04 o 
   9  18   5      986.66     1300.98    102.54 o 
  10  18   5      428.18      435.59     24.13 o 
  11  18   5        4.61        0.66     13.22 o 
  12  18   5      121.30      101.86     18.58 o 
  13  18   5       84.84      100.12     16.24 o 
  14  18   5      168.55      275.64     21.54 o 
  15  18   5      109.02      115.74     17.62 o 
 -12  19   5      348.53      445.01     27.99 o 
 -11  19   5        9.14       -3.60     19.53 o 
 -10  19   5      326.18      391.89     26.01 o 
  -9  19   5      169.00      177.11     14.73 o 
  -8  19   5       20.38       10.27     11.57 o 
  -7  19   5      109.82      135.91     13.48 o 
  -6  19   5      969.76     1134.98     40.22 o 
  -5  19   5      597.91      499.94     19.78 o 
  -4  19   5      385.69      445.46     18.25 o 
  -3  19   5       97.04      101.21     12.26 o 
  -2  19   5       43.93       55.91     10.49 o 
  -1  19   5      509.81      427.52     34.91 o 
   0  19   5       76.42       61.99     17.46 o 
   1  19   5      274.78      304.09     22.78 o 
   2  19   5       81.10       59.39     10.58 o 
   3  19   5      138.53      127.24     17.85 o 
   4  19   5      609.30      597.84     32.16 o 
   5  19   5      383.94      374.37     35.73 o 
   6  19   5     1333.11     1280.14     49.66 o 
   7  19   5      199.59      200.93     16.95 o 
   8  19   5       13.42        7.75     12.84 o 
   9  19   5      186.15      191.50     17.60 o 
  10  19   5      544.16      513.76     27.17 o 
  11  19   5       14.26        8.32     15.55 o 
  12  19   5      190.03      352.72     48.22 o 
  13  19   5       26.61       20.08     17.44 o 
  14  19   5       91.09       74.60     16.85 o 
 -12  20   5       34.80       51.69     24.68 o 
 -11  20   5       42.88       38.57     31.28 o 
 -10  20   5      286.92      304.54     23.89 o 
  -9  20   5      231.74      265.84     17.96 o 
  -8  20   5      102.14       93.82     13.29 o 
  -7  20   5      106.22      128.67     17.02 o 
  -6  20   5       75.62       95.26     12.53 o 
  -5  20   5      375.88      392.13     20.17 o 
  -4  20   5     1362.79     1201.66     42.33 o 
  -3  20   5     1052.73     1054.42     33.79 o 
  -2  20   5      306.70      276.00     17.33 o 
  -1  20   5      692.08      665.97     27.33 o 
   0  20   5      204.99      249.23     15.29 o 
   1  20   5      397.29      464.68     31.62 o 
   2  20   5      226.36      248.44     22.38 o 
   3  20   5     1233.37     1151.17     41.23 o 
   4  20   5      998.44      966.08     35.75 o 
   5  20   5      399.82      400.56     20.75 o 
   6  20   5      139.19      135.28     17.98 o 
   7  20   5       61.73       47.94     24.01 o 
   8  20   5      166.47      172.42     16.87 o 
   9  20   5      227.70      262.91     19.98 o 
  10  20   5      159.77      146.26     24.39 o 
  11  20   5       57.90       62.06     16.29 o 
  12  20   5       19.52       38.26     15.92 o 
  13  20   5       44.66       27.87     16.17 o 
 -12  21   5        8.60       20.65     24.10 o 
 -11  21   5      258.04      236.59     30.91 o 
 -10  21   5     1431.39     1458.29     84.34 o 
  -9  21   5      205.59      265.27     23.30 o 
  -8  21   5     1445.46     1460.78     50.56 o 
  -7  21   5      164.55      191.45     15.51 o 
  -6  21   5      244.24      208.11     15.85 o 
  -5  21   5      733.05      642.14     26.84 o 
  -4  21   5       92.41       74.31     12.18 o 
  -3  21   5      117.64       93.96     12.62 o 
  -2  21   5      248.50      211.75     18.25 o 
  -1  21   5      217.17      222.12     15.14 o 
   0  21   5       77.33       50.69     11.12 o 
   1  21   5      164.08      175.87     25.24 o 
   2  21   5      149.78      150.92     19.23 o 
   3  21   5       67.68       82.20     12.35 o 
   4  21   5       60.84       72.77     12.30 o 
   5  21   5      597.84      578.36     25.33 o 
   6  21   5      133.35      153.26     26.03 o 
   7  21   5       97.36      137.85     23.92 o 
   8  21   5     1262.03     1274.55     45.46 o 
   9  21   5      123.01      106.52     19.12 o 
  10  21   5     1054.71     1190.64     55.59 o 
  11  21   5      366.32      413.01     29.27 o 
  12  21   5        5.67       -5.82     21.87 o 
 -10  22   5      129.70      186.39     29.38 o 
  -9  22   5      184.64      133.19     27.50 o 
  -8  22   5      513.94      686.08     34.70 o 
  -7  22   5      431.17      512.26     24.66 o 
  -6  22   5     1430.17     1332.29     47.00 o 
  -5  22   5       19.78        6.06     11.71 o 
  -4  22   5        1.90      -12.34     11.21 o 
  -3  22   5      463.66      497.35     23.52 o 
  -2  22   5       22.81       22.31     14.00 o 
  -1  22   5       27.95       35.25     14.03 o 
   0  22   5      143.34      134.66     16.36 o 
   1  22   5       40.83       38.03     13.72 o 
   2  22   5       40.55       57.85     11.94 o 
   3  22   5      645.29      590.76     30.81 o 
   4  22   5        3.52        0.77     11.53 o 
   5  22   5       20.07       12.69     12.00 o 
   6  22   5     1236.19     1175.65     42.92 o 
   7  22   5      704.52      628.87     37.39 o 
   8  22   5      695.67      753.76     31.09 o 
   9  22   5      147.75      163.11     16.24 o 
  10  22   5      105.65      143.73     16.25 o 
  -8  23   5       21.51       12.84     16.08 o 
  -7  23   5      158.22      173.85     19.54 o 
  -6  23   5      353.73      472.07     23.98 o 
  -5  23   5      227.62      210.01     16.82 o 
  -4  23   5      106.36      114.85     14.11 o 
  -3  23   5      225.13      285.47     18.11 o 
  -2  23   5      382.39      304.54     23.37 o 
  -1  23   5      243.12      203.41     19.22 o 
   0  23   5      557.74      508.45     28.48 o 
   1  23   5      145.45      166.40     18.00 o 
   2  23   5      206.88      249.55     25.11 o 
   3  23   5      372.75      340.94     22.42 o 
   4  23   5       88.01       89.65     17.63 o 
   5  23   5      168.89      163.68     16.96 o 
   6  23   5      403.34      468.32     23.96 o 
   7  23   5      119.04      134.81     15.83 o 
   8  23   5       40.04       25.89     13.88 o 
  -6  24   5      500.61      527.37     30.95 o 
  -5  24   5      241.86      276.57     22.45 o 
  -4  24   5       33.29       39.34     13.08 o 
  -3  24   5       91.13       92.70     14.09 o 
  -2  24   5      142.79      146.27     15.18 o 
  -1  24   5      336.41      330.09     24.47 o 
   0  24   5       23.85       28.18     19.07 o 
   1  24   5      238.16      294.95     22.36 o 
   2  24   5      156.70      159.63     32.90 o 
   3  24   5       98.56       98.82     17.04 o 
   4  24   5       61.85       69.61     16.32 o 
   5  24   5      203.52      244.47     17.98 o 
   6  24   5      385.07      439.55     23.78 o 
  -2  25   5      330.21      294.87     19.44 o 
  -1  25   5       17.11       45.05     16.14 o 
   0  25   5      394.35      337.52     25.40 o 
   1  25   5       23.13       23.23     15.79 o 
   2  25   5      182.80      226.75     21.49 o 
 -20   0   6      227.45      330.29     35.29 o 
 -18   0   6      167.88      145.95     27.36 o 
 -16   0   6      629.89      933.01     65.54 o 
 -14   0   6     1097.86      936.03     65.05 o 
 -12   0   6     1123.17     1062.51     71.03 o 
 -10   0   6      336.20      276.14     25.41 o 
  -8   0   6      274.08      264.12     22.22 o 
  -6   0   6     4613.85     5542.33    334.09 o 
  -4   0   6     2019.92     2029.91    124.00 o 
  -2   0   6     1738.60     1483.31     90.99 o 
   0   0   6       34.55        5.43      3.18 o 
   2   0   6     2226.18     1884.54     88.34 o 
   4   0   6     2737.68     2489.30    107.47 o 
   6   0   6     7545.05     7430.51    293.09 o 
   8   0   6      477.02      435.12     21.20 o 
  10   0   6      185.07       75.70     12.53 o 
  12   0   6     1720.76     1849.70     66.37 o 
  14   0   6     1024.35     1024.39     79.87 o 
  18   0   6      139.81      146.02     28.74 o 
 -21   1   6       83.67       87.15     20.87 o 
 -20   1   6       63.90      127.82     19.35 o 
 -19   1   6       20.94       -0.51     13.77 o 
 -18   1   6       52.65       11.25     15.03 o 
 -17   1   6      119.85       42.39     14.31 o 
 -16   1   6      216.39      286.88     23.02 o 
 -15   1   6        9.88        2.60     13.42 o 
 -14   1   6       19.36        2.02     12.57 o 
 -13   1   6      322.53      380.69     39.82 o 
 -12   1   6     1091.84     1458.57     95.65 o 
 -11   1   6      637.50      668.42     47.77 o 
 -10   1   6     1889.30     2013.66    141.42 o 
  -9   1   6     1095.70     1017.31     57.88 o 
  -8   1   6      140.41      174.23     13.08 o 
  -7   1   6     3909.75     3855.81    165.08 o 
  -6   1   6     1120.81     1340.52     59.30 o 
  -5   1   6     7286.75     8063.05    342.33 o 
  -4   1   6     2489.57     2488.40     91.09 o 
  -3   1   6      263.83      231.78      8.65 o 
  -2   1   6     3614.76     3751.99    122.58 o 
  -1   1   6    10557.06    11832.13    340.03 o 
   0   1   6       45.58       36.77      3.39 o 
   1   1   6    14031.83    13691.78    449.87 o 
   2   1   6     5729.57     5147.74    203.27 o 
   3   1   6      284.11      234.99     20.35 o 
   4   1   6     1393.34     1703.78     51.81 o 
   5   1   6    11884.86    11334.51    316.49 o 
   6   1   6     1830.11     1701.41     48.55 o 
   7   1   6     2727.81     2843.37     88.59 o 
   8   1   6       84.07       54.84      7.91 o 
   9   1   6     1183.85     1145.13     41.99 o 
  10   1   6     1009.19     1278.96     94.54 o 
  11   1   6     1143.91     1185.38     38.39 o 
  12   1   6      585.88      295.98     29.10 o 
  13   1   6      203.20      129.05     27.11 o 
  14   1   6       12.75       -2.12      9.02 o 
  15   1   6        5.35      -11.07     15.56 o 
  16   1   6      165.32      184.08     39.68 o 
  17   1   6      196.49      382.84     30.31 o 
  18   1   6       96.66      171.22     21.73 o 
 -21   2   6       13.74       28.45     17.17 o 
 -20   2   6      202.39      291.80     25.15 o 
 -19   2   6       32.28       47.89     15.22 o 
 -18   2   6       12.05       16.83     15.08 o 
 -17   2   6        3.26      -13.67     13.89 o 
 -16   2   6       94.02       12.14     14.24 o 
 -15   2   6      108.35      185.61     18.93 o 
 -14   2   6        0.68       -0.41     25.97 o 
 -13   2   6      328.36      212.01     24.77 o 
 -12   2   6      468.90      394.35     24.03 o 
 -11   2   6      611.75      669.37     42.26 o 
 -10   2   6      303.47      268.61     25.04 o 
  -9   2   6      769.05      930.16     63.17 o 
  -8   2   6     1483.13     1576.32     69.70 o 
  -7   2   6     2845.04     3115.99    100.95 o 
  -6   2   6     3419.61     3050.53    131.14 o 
  -5   2   6     1777.94     1743.08     56.64 o 
  -4   2   6      356.76      200.03     10.24 o 
  -3   2   6     1448.93     1708.79     50.98 o 
  -2   2   6     4405.54     4892.34    130.12 o 
  -1   2   6     1802.24     1656.91     44.39 o 
   0   2   6    13640.36    12686.51    375.01 o 
   1   2   6     1247.67     1253.79     34.59 o 
   2   2   6     2376.09     3126.25     94.02 o 
   3   2   6     2527.73     2562.15     77.61 o 
   4   2   6      201.96      119.38      6.92 o 
   5   2   6     1011.48     1046.01     37.45 o 
   6   2   6     1966.34     2074.31     72.02 o 
   7   2   6     3006.67     3214.66     97.73 o 
   8   2   6     2279.62     2200.89     67.63 o 
   9   2   6     1361.65     1444.67     45.49 o 
  10   2   6      163.27       71.10     11.59 o 
  11   2   6      382.10      413.98     26.40 o 
  12   2   6      442.89      338.96     18.37 o 
  13   2   6      357.59      319.82     18.20 o 
  14   2   6        0.58       -7.00      8.65 o 
  15   2   6       60.11       37.08     11.25 o 
  16   2   6      159.12      190.67     15.44 o 
  17   2   6        1.76       22.47     17.11 o 
  18   2   6       18.79       56.04     26.50 o 
 -21   3   6       25.07       22.64     15.87 o 
 -20   3   6       17.53       13.09     13.90 o 
 -19   3   6      139.12      129.89     17.95 o 
 -18   3   6      131.05       83.16     16.80 o 
 -17   3   6      251.75      220.11     20.05 o 
 -16   3   6      247.40      332.99     24.82 o 
 -15   3   6      221.22       73.02     21.82 o 
 -14   3   6      127.28       57.66     14.40 o 
 -13   3   6       28.42       11.07     10.58 o 
 -12   3   6      342.29      259.78     50.16 o 
 -11   3   6     2189.55     2370.93    104.15 o 
 -10   3   6     1065.34     1215.84     78.24 o 
  -9   3   6     3691.80     3613.44    155.69 o 
  -8   3   6       43.89       65.60      6.13 o 
  -7   3   6      904.30      773.29     26.85 o 
  -6   3   6      453.08      579.11     49.75 o 
  -5   3   6     4144.62     4697.52    139.12 o 
  -4   3   6     5761.92     7278.69    214.23 o 
  -3   3   6     4538.15     5225.89    153.90 o 
  -2   3   6      306.00      375.36     11.53 o 
  -1   3   6    10748.92    12223.37    418.45 o 
   0   3   6      278.29      370.45     12.88 o 
   1   3   6    18769.27    18540.43    500.50 o 
   2   3   6      172.41      265.44      9.41 o 
   3   3   6     6921.06     7113.08    213.15 o 
   4   3   6     7726.80     8640.71    258.92 o 
   5   3   6     7278.40     6575.03    197.75 o 
   6   3   6      620.47      588.75     20.05 o 
   7   3   6      541.88      505.73     20.44 o 
   8   3   6       60.80       63.05      6.58 o 
   9   3   6     2516.13     2480.34    261.93 o 
  10   3   6     1889.68     2016.27     62.66 o 
  11   3   6     1656.43     1759.30     63.50 o 
  12   3   6      606.70      637.27     22.85 o 
  13   3   6       50.54       82.05      9.00 o 
  14   3   6      138.88      140.74     11.05 o 
  15   3   6      396.50      594.05     26.53 o 
  16   3   6      178.92      272.20     37.39 o 
  17   3   6      169.96      242.15     31.22 o 
  18   3   6      201.59      277.36     22.34 o 
 -21   4   6        9.09       38.25     17.40 o 
 -20   4   6       31.85        4.13     15.91 o 
 -19   4   6       36.94       13.34     15.02 o 
 -18   4   6       51.70        5.86     13.80 o 
 -17   4   6       20.83        8.26     13.44 o 
 -16   4   6      434.53      361.76     32.32 o 
 -15   4   6       70.23       31.80     14.99 o 
 -14   4   6      171.02      119.92     15.69 o 
 -13   4   6       65.41       32.96     13.09 o 
 -12   4   6      412.05      254.20     25.58 o 
 -11   4   6      948.73      665.35     47.09 o 
 -10   4   6      964.26     1003.66     59.44 o 
  -9   4   6      734.62      794.23     49.00 o 
  -8   4   6      532.36      645.95     55.98 o 
  -7   4   6      576.25      555.81     20.43 o 
  -6   4   6      648.93      735.98     27.29 o 
  -5   4   6      670.95      451.33     18.15 o 
  -4   4   6     3446.34     2920.83     86.40 o 
  -3   4   6     2078.33     2651.62     71.12 o 
  -2   4   6     1604.85     1839.63     49.70 o 
  -1   4   6      229.13      313.77     11.36 o 
   0   4   6    16543.68    14821.25    439.37 o 
   1   4   6      426.41      488.15     14.43 o 
   2   4   6     2170.35     2187.72     59.55 o 
   3   4   6     2786.07     3379.08    102.18 o 
   4   4   6     4019.20     3285.35     99.52 o 
   5   4   6      400.94      283.27     11.52 o 
   6   4   6     1126.18     1018.73     33.11 o 
   7   4   6      685.31      626.29     21.25 o 
   8   4   6      804.28      832.39     27.49 o 
   9   4   6     1102.48     1054.73     34.35 o 
  10   4   6     1000.94      987.30     65.62 o 
  11   4   6     1444.97     1795.69     55.79 o 
  12   4   6      596.61      718.19     25.12 o 
  13   4   6       85.11       79.96     10.87 o 
  14   4   6      108.42       42.90      8.59 o 
  15   4   6      116.40      163.86     11.72 o 
  16   4   6      415.71      496.75     29.35 o 
  17   4   6       33.33       75.63     15.31 o 
  18   4   6       83.63      128.68     26.63 o 
 -21   5   6       14.67       22.62     16.98 o 
 -20   5   6        7.84      -10.39     15.34 o 
 -19   5   6       20.62        1.02     14.07 o 
 -18   5   6       16.11      -17.64     13.83 o 
 -17   5   6       47.73       29.76     18.56 o 
 -16   5   6      194.60       64.51     14.66 o 
 -15   5   6       67.42       88.67     16.41 o 
 -14   5   6     1503.28      541.75     42.51 o 
 -13   5   6       29.17       14.85     13.44 o 
 -12   5   6      476.96      464.84     25.85 o 
 -11   5   6      738.27      504.98     39.12 o 
 -10   5   6      357.89      392.67     16.34 o 
  -9   5   6      791.40      717.38     29.50 o 
  -8   5   6        5.94        8.47      6.04 o 
  -7   5   6     1646.55     1600.79     44.84 o 
  -6   5   6      427.31      396.91     15.41 o 
  -5   5   6     1018.67      814.81     27.69 o 
  -4   5   6     2509.63     2548.37     82.91 o 
  -3   5   6      666.87      655.84     25.07 o 
  -2   5   6     2382.46     1952.03     52.75 o 
  -1   5   6     4974.65     6222.84    184.19 o 
   0   5   6    12644.44    13519.55    400.24 o 
   1   5   6     5010.52     6241.76    167.33 o 
   2   5   6     2200.57     1828.36     56.12 o 
   3   5   6      362.09      441.56     15.36 o 
   4   5   6     1347.43     1596.49     56.37 o 
   5   5   6      553.81      497.51     17.36 o 
   6   5   6      235.74      268.99     11.60 o 
   7   5   6     1117.45     1137.14     36.26 o 
   8   5   6        9.33       20.30      7.73 o 
   9   5   6      622.97      621.76     33.62 o 
  10   5   6      205.65      248.20     18.35 o 
  11   5   6     1080.38     1170.99     37.81 o 
  12   5   6      369.73      420.60     21.29 o 
  13   5   6       33.15       37.56     15.57 o 
  14   5   6     2614.55     3071.62     98.71 o 
  15   5   6       90.43      145.70     11.08 o 
  16   5   6      340.38      343.72     20.62 o 
  17   5   6       59.21      114.29     13.86 o 
  18   5   6       29.40       24.14     14.84 o 
 -21   6   6        1.12       -7.13     15.99 o 
 -20   6   6       28.09        5.99     16.02 o 
 -19   6   6       69.79       34.87     15.82 o 
 -18   6   6       77.01       53.53     15.86 o 
 -17   6   6       53.25      -17.65     23.01 o 
 -16   6   6      182.59      244.86     21.14 o 
 -15   6   6      346.32      279.60     22.70 o 
 -14   6   6      200.19      329.48     35.00 o 
 -13   6   6     1337.70     1263.56     87.80 o 
 -12   6   6      424.13      356.80     23.38 o 
 -11   6   6      406.57      542.86     52.06 o 
 -10   6   6      915.67      874.87     33.65 o 
  -9   6   6      301.74      359.62     15.08 o 
  -8   6   6     1580.94     1521.47     42.71 o 
  -7   6   6      876.33     1077.52     30.81 o 
  -6   6   6      670.10      761.83     22.46 o 
  -5   6   6     2935.58     2584.57     69.28 o 
  -4   6   6     3198.48     2866.94     85.54 o 
  -3   6   6       34.84       13.07      4.00 o 
  -2   6   6     4097.04     4534.09    120.47 o 
  -1   6   6     1794.85     1625.87     49.29 o 
   0   6   6      786.60      685.06     22.09 o 
   1   6   6     1406.43     1421.80     43.54 o 
   2   6   6     3766.08     4064.78    123.03 o 
   3   6   6       18.26        5.01      5.90 o 
   4   6   6     1715.08     1810.31     73.11 o 
   5   6   6     1628.33     1674.65     59.41 o 
   6   6   6      865.46      859.89     32.44 o 
   7   6   6     1088.49     1241.98     45.26 o 
   8   6   6     1086.42     1145.13     42.30 o 
   9   6   6      392.53      356.44     19.09 o 
  10   6   6      820.74      812.50     31.99 o 
  11   6   6      743.13      824.05     33.53 o 
  12   6   6      358.32      321.42     18.73 o 
  13   6   6     1739.57     1881.11     58.87 o 
  14   6   6      110.06       95.98     27.42 o 
  15   6   6      299.17      297.42     19.74 o 
  16   6   6      129.65      156.18     24.16 o 
  17   6   6       97.82      123.82     17.14 o 
  18   6   6       83.38      135.83     25.49 o 
 -20   7   6       78.30      107.03     18.74 o 
 -19   7   6        7.70        5.14     14.89 o 
 -18   7   6       83.97      102.93     23.91 o 
 -17   7   6        7.44      -13.04     13.00 o 
 -16   7   6       38.67       38.05     14.26 o 
 -15   7   6       70.89       21.95     13.49 o 
 -14   7   6      244.78      285.78     22.18 o 
 -13   7   6      787.74      500.77     42.06 o 
 -12   7   6     1695.89     1658.07    262.10 o 
 -11   7   6      178.51      204.78     27.08 o 
 -10   7   6      585.55      558.26     21.83 o 
  -9   7   6     1091.31      969.82     35.05 o 
  -8   7   6     1034.71     1338.63     45.95 o 
  -7   7   6      370.31      418.92     18.43 o 
  -6   7   6     1104.70     1280.64     33.15 o 
  -5   7   6      866.90      711.49     20.72 o 
  -4   7   6      350.37      312.30     10.91 o 
  -3   7   6     3832.88     4707.84    125.52 o 
  -2   7   6      635.95      513.03     17.46 o 
  -1   7   6      118.86      102.76      6.20 o 
   0   7   6        2.47        1.45      5.04 o 
   1   7   6      125.20       95.53      7.79 o 
   2   7   6      792.88      589.62     23.42 o 
   3   7   6     6221.32     6485.40    221.24 o 
   4   7   6      445.94      379.89     17.14 o 
   5   7   6      597.77      646.81     25.51 o 
   6   7   6     1726.39     1651.89     58.75 o 
   7   7   6      649.66      595.21     24.46 o 
   8   7   6     1762.55     1800.02     55.38 o 
   9   7   6      585.34      622.55     31.40 o 
  10   7   6      423.01      454.35     21.54 o 
  11   7   6      210.01      183.92     15.48 o 
  12   7   6     2126.50     2268.72     81.02 o 
  13   7   6     1105.77     1233.15     52.17 o 
  14   7   6      130.58       88.00     24.12 o 
  15   7   6      131.62      132.36     14.25 o 
  16   7   6       39.43       42.13     13.12 o 
  17   7   6        4.83       -6.01     12.33 o 
  18   7   6      116.33      175.11     27.31 o 
 -20   8   6       15.03       18.70     16.08 o 
 -19   8   6        4.17      -10.18     14.77 o 
 -18   8   6      108.52      250.62     23.12 o 
 -17   8   6       90.05       86.43     17.16 o 
 -16   8   6      198.99      253.94     20.45 o 
 -15   8   6       41.63       35.33     14.45 o 
 -14   8   6      158.16      159.77     27.39 o 
 -13   8   6      335.60      222.18     28.30 o 
 -12   8   6     2586.30     1802.48    115.38 o 
 -11   8   6     1246.83     1256.38     50.19 o 
 -10   8   6      280.99      284.55     14.73 o 
  -9   8   6      750.31      675.63     21.18 o 
  -8   8   6      683.69      851.49     28.65 o 
  -7   8   6     1693.75     1731.25     52.19 o 
  -6   8   6     3353.43     3386.79     98.44 o 
  -5   8   6     1841.97     1728.37     51.40 o 
  -4   8   6     3807.34     3291.82     88.27 o 
  -3   8   6     2499.96     2606.11     70.36 o 
  -2   8   6     6320.47     7418.39    233.09 o 
  -1   8   6      236.28      273.59     11.62 o 
   0   8   6    10662.74    11138.59    378.40 o 
   1   8   6      416.74      384.50     20.17 o 
   2   8   6    11104.46    10862.13    437.39 o 
   3   8   6     2780.02     2744.49     95.57 o 
   4   8   6     2680.37     2562.11     89.77 o 
   5   8   6     1123.14     1237.62     45.28 o 
   6   8   6     4166.53     3978.65    137.92 o 
   7   8   6      936.02     1146.95     58.56 o 
   8   8   6     1236.10     1168.25     41.36 o 
   9   8   6      537.66      532.18     23.67 o 
  10   8   6      313.58      311.73     18.10 o 
  11   8   6      670.60      841.92     70.28 o 
  12   8   6     3834.99     4310.18    149.59 o 
  13   8   6      483.00      534.36     25.32 o 
  14   8   6      125.81      113.94     13.50 o 
  15   8   6       59.22      101.81     14.02 o 
  16   8   6      118.80       89.50     17.88 o 
  17   8   6      102.81      138.60     15.27 o 
  18   8   6       73.84       55.97     14.91 o 
 -20   9   6       85.08      111.18     19.00 o 
 -19   9   6      134.56       20.95     14.43 o 
 -18   9   6       34.44       20.90     15.59 o 
 -17   9   6       28.56       14.37     14.97 o 
 -16   9   6      230.38      289.92     26.64 o 
 -15   9   6      153.99       84.15     41.87 o 
 -14   9   6       76.07       94.21     15.86 o 
 -13   9   6      605.02      724.04     37.99 o 
 -12   9   6       92.22       43.94     26.83 o 
 -11   9   6      118.14      121.31     16.16 o 
 -10   9   6     2123.81     2717.82    106.83 o 
  -9   9   6     1533.34     1532.55     44.06 o 
  -8   9   6      603.82      626.74     19.33 o 
  -7   9   6      306.54      299.31     14.47 o 
  -6   9   6       42.24       45.40      7.99 o 
  -5   9   6       67.47       61.02      5.32 o 
  -4   9   6      433.78      283.73     10.63 o 
  -3   9   6      303.95      302.11     11.02 o 
  -2   9   6     1859.78     1991.84     60.56 o 
  -1   9   6     1116.51      888.47     41.75 o 
   0   9   6        7.54       -8.82      5.88 o 
   1   9   6      598.47      577.44     32.78 o 
   2   9   6     2032.43     1931.38     67.97 o 
   3   9   6      165.47      185.20     12.42 o 
   4   9   6      252.65      207.96     18.51 o 
   5   9   6      113.17      106.02      9.69 o 
   6   9   6       53.56       42.18      8.74 o 
   7   9   6      564.22      444.32     20.75 o 
   8   9   6      813.38      717.18     29.30 o 
   9   9   6      901.28     1065.08     79.21 o 
  10   9   6     3122.92     3236.30    112.66 o 
  11   9   6      132.71      166.28     17.11 o 
  12   9   6      171.39      190.21     15.50 o 
  13   9   6      397.56      528.85     36.15 o 
  14   9   6      105.28      170.40     15.10 o 
  15   9   6      264.40      288.95     19.69 o 
  16   9   6      128.01       78.07     23.77 o 
  17   9   6       52.61       62.74     13.82 o 
  18   9   6       22.85       -1.74     13.26 o 
 -19  10   6      307.18      454.85     33.98 o 
 -18  10   6      187.71      242.69     22.66 o 
 -17  10   6        3.71       13.07     14.95 o 
 -16  10   6       51.74      100.49     32.91 o 
 -15  10   6      860.48      769.64     47.60 o 
 -12  10   6      562.11      559.75     31.08 o 
 -11  10   6      321.95      210.46     14.00 o 
 -10  10   6       20.16        4.18      9.30 o 
  -9  10   6      129.36      112.17      7.56 o 
  -8  10   6     1535.69     1884.30     91.86 o 
  -7  10   6     1347.16     1462.20     38.34 o 
  -6  10   6     2036.56     2248.64     57.21 o 
  -5  10   6     1588.29     1933.73     62.85 o 
  -4  10   6     4734.40     3972.48    117.48 o 
  -3  10   6     1870.22     1785.62     61.44 o 
  -2  10   6        0.20       -0.21      6.33 o 
  -1  10   6     1522.44     1776.30    100.14 o 
   0  10   6      440.05      262.80     21.32 o 
   1  10   6     2809.28     2646.52    109.89 o 
   2  10   6        0.32       -7.25      8.83 o 
   3  10   6     1118.24     1236.65     50.86 o 
   4  10   6     2542.97     2536.35    140.29 o 
   5  10   6     2553.32     2557.52     89.15 o 
   6  10   6     2962.85     2738.91     95.58 o 
   7  10   6     1313.56     1421.32     52.30 o 
   8  10   6     2848.49     2824.75    122.58 o 
   9  10   6       87.32       68.56     11.12 o 
  10  10   6       33.79       25.81     11.23 o 
  11  10   6      270.51      221.28     15.91 o 
  12  10   6      379.76      368.82     20.66 o 
  13  10   6      630.16      611.07     27.90 o 
  14  10   6      535.56      645.60     29.44 o 
  15  10   6      818.82      870.89     36.80 o 
  16  10   6       49.33       43.05     15.45 o 
  17  10   6        6.75      -14.53     14.59 o 
  18  10   6      133.86      108.50     15.75 o 
 -19  11   6       42.59       69.63     17.77 o 
 -18  11   6        9.60        0.52     16.10 o 
 -17  11   6      272.05      401.21     26.99 o 
 -16  11   6       78.72       36.69     22.50 o 
 -15  11   6      187.25      221.61     20.41 o 
 -14  11   6      128.54      185.79     34.72 o 
 -13  11   6       82.63       47.10     23.70 o 
 -12  11   6       67.78       82.07     14.09 o 
 -11  11   6      409.89      469.51     18.56 o 
 -10  11   6      229.55      213.33     15.04 o 
  -9  11   6     1431.86     1438.59     47.21 o 
  -8  11   6      743.65      890.84     34.98 o 
  -7  11   6      201.32      236.32     10.31 o 
  -6  11   6      260.86      264.74     10.82 o 
  -5  11   6     5702.01     5478.83    139.68 o 
  -4  11   6     5308.00     6123.90    200.95 o 
  -3  11   6      253.11      224.40     11.85 o 
  -2  11   6       46.77       31.35      7.30 o 
  -1  11   6     4895.51     4737.29    162.35 o 
   0  11   6     2781.62     2859.99     99.76 o 
   1  11   6     3149.65     3483.01    153.27 o 
   2  11   6       30.51       18.98      7.54 o 
   3  11   6      181.82      194.97     13.64 o 
   4  11   6     8506.90     8021.18    326.00 o 
   5  11   6     3185.15     3603.00    143.95 o 
   6  11   6      160.83      189.79     22.58 o 
   7  11   6      370.70      361.71     22.89 o 
   8  11   6     1340.55     1261.26     49.32 o 
   9  11   6     1473.76     1474.89     54.57 o 
  10  11   6      123.60       96.01     24.08 o 
  11  11   6      226.61      282.49     21.83 o 
  12  11   6       68.18       70.88     13.02 o 
  13  11   6      153.44      194.49     19.06 o 
  14  11   6       75.94       86.07     28.66 o 
  15  11   6      211.06      280.27     19.91 o 
  16  11   6      134.36      167.32     16.63 o 
  17  11   6      146.35       68.54     23.60 o 
  18  11   6       10.77       13.35     14.40 o 
 -19  12   6        5.62        0.34     19.07 o 
 -18  12   6      147.71      213.33     22.39 o 
 -17  12   6       39.79       16.29     15.44 o 
 -16  12   6        6.25        5.40     13.89 o 
 -15  12   6      234.70      271.15     41.02 o 
 -14  12   6      317.46      438.86     27.20 o 
 -13  12   6       86.14      107.00     12.39 o 
 -12  12   6      520.19      541.40     23.56 o 
 -11  12   6     1067.67     1150.76     38.89 o 
 -10  12   6      203.67      214.86     22.57 o 
  -9  12   6      115.83      111.28      8.93 o 
  -8  12   6     2692.95     2499.50     75.55 o 
  -7  12   6     1283.79     1187.62     37.76 o 
  -6  12   6      274.77      254.73     14.37 o 
  -5  12   6     3167.07     3705.74    102.53 o 
  -4  12   6      393.95      474.97     21.11 o 
  -3  12   6      547.78      454.05     26.68 o 
  -2  12   6      794.91      690.53     27.75 o 
  -1  12   6      749.82      806.39     45.14 o 
   0  12   6      252.32      192.67     12.28 o 
   1  12   6     1168.38     1083.41     45.30 o 
   2  12   6      598.09      531.35     23.54 o 
   3  12   6      721.82      546.90     25.63 o 
   4  12   6      733.39      675.84     28.39 o 
   5  12   6     4540.76     4425.51    156.27 o 
   6  12   6      406.29      321.27     18.31 o 
   7  12   6      686.16      773.30     58.11 o 
   8  12   6     1437.38     1718.08    127.51 o 
   9  12   6      189.52      184.38     14.94 o 
  10  12   6      288.44      301.18     18.81 o 
  11  12   6      631.79      842.34     70.85 o 
  12  12   6      626.99      578.79     27.21 o 
  13  12   6       88.19       76.76     13.36 o 
  14  12   6      195.23      115.82     22.34 o 
  15  12   6      127.17       56.86     14.30 o 
  16  12   6        5.01       -1.65     13.51 o 
  17  12   6       73.07      116.30     32.18 o 
  18  12   6      165.15      196.76     18.49 o 
  19  12   6        3.47      -39.42     28.55 o 
 -18  13   6      135.69       42.96     16.69 o 
 -17  13   6       86.74       75.44     16.46 o 
 -16  13   6       79.02      112.43     24.53 o 
 -15  13   6      233.82      322.18     25.63 o 
 -14  13   6      361.07      421.87     22.58 o 
 -13  13   6      214.66      198.06     15.59 o 
 -12  13   6      518.06      614.72     26.16 o 
 -11  13   6      166.77      209.44     13.19 o 
 -10  13   6     1289.18     1171.11     46.13 o 
  -9  13   6      432.28      423.89     17.06 o 
  -8  13   6     1228.50     1263.97     38.04 o 
  -7  13   6      343.83      281.96     13.63 o 
  -6  13   6       44.38       70.22      7.91 o 
  -5  13   6     1922.07     1710.79     59.65 o 
  -4  13   6     4053.82     4000.67    111.65 o 
  -3  13   6     1665.91     1478.31     48.96 o 
  -2  13   6      823.66      679.22     27.91 o 
  -1  13   6       89.30       66.02      9.10 o 
   0  13   6     2682.68     2523.94     88.97 o 
   1  13   6      155.02      109.94     10.71 o 
   2  13   6      460.41      452.44     24.61 o 
   3  13   6     1149.32     1216.16     46.01 o 
   4  13   6     4303.88     4017.23    139.69 o 
   5  13   6     1056.12     1128.29     69.49 o 
   6  13   6       82.34       91.71     12.41 o 
   7  13   6      257.11      209.80     22.17 o 
   8  13   6     1222.15     1164.49     44.71 o 
   9  13   6      231.26      287.09     30.76 o 
  11  13   6      110.17       97.92     13.12 o 
  12  13   6      665.25      705.88     30.96 o 
  13  13   6      135.49       97.14     22.09 o 
  14  13   6      280.04      286.87     26.77 o 
  15  13   6      207.06      265.07     23.68 o 
  16  13   6       44.76       16.57     22.25 o 
  17  13   6      102.98      117.04     16.36 o 
  18  13   6      248.57      375.94     24.36 o 
 -18  14   6      140.45      168.45     30.04 o 
 -17  14   6      129.35      124.50     27.10 o 
 -16  14   6       11.17       -7.05     19.92 o 
 -15  14   6        2.94      -20.51     19.50 o 
 -14  14   6       95.41       69.11     15.10 o 
 -13  14   6      481.84      507.71     30.53 o 
 -12  14   6      380.43      388.55     25.01 o 
 -11  14   6      195.12      237.34     22.02 o 
 -10  14   6       56.14       89.17     14.76 o 
  -9  14   6      166.95      152.80     12.05 o 
  -8  14   6      302.15      297.59     14.04 o 
  -7  14   6      817.14      714.92     23.76 o 
  -6  14   6     2435.05     2330.28     68.40 o 
  -5  14   6     2323.12     2294.91     65.61 o 
  -4  14   6     2635.42     2361.02     67.66 o 
  -3  14   6      108.17      105.40     15.64 o 
  -2  14   6       40.90       13.07     10.07 o 
  -1  14   6      545.82      469.63     22.02 o 
   0  14   6      356.55      400.89     19.93 o 
   1  14   6      617.00      530.08     24.06 o 
   2  14   6       35.55       16.05      9.26 o 
   3  14   6      167.26      139.08     12.45 o 
   4  14   6     1426.52     1616.99    113.43 o 
   5  14   6     2372.70     2290.29     82.11 o 
   6  14   6     1422.85     1546.29     84.61 o 
   7  14   6      540.61      487.14     40.37 o 
   8  14   6      392.01      321.77     19.30 o 
   9  14   6       89.55       57.59     11.99 o 
  10  14   6       30.53       54.41     12.33 o 
  11  14   6      119.29      122.82     20.26 o 
  12  14   6      260.76      290.13     23.67 o 
  13  14   6      601.65      584.12     27.84 o 
  14  14   6       91.30       97.38     15.33 o 
  15  14   6        3.88       -4.74     14.03 o 
  16  14   6        5.97       11.13     21.00 o 
  17  14   6      129.55      162.57     18.19 o 
 -17  15   6       20.45       35.80     25.81 o 
 -16  15   6      250.44      253.51     32.86 o 
 -15  15   6       17.88       13.10     22.40 o 
 -14  15   6      370.24      434.30     39.90 o 
 -13  15   6       24.81        7.81     20.75 o 
 -12  15   6        8.13       10.68      7.96 o 
 -11  15   6       64.76       78.38     11.90 o 
 -10  15   6      222.26      313.68     17.94 o 
  -9  15   6       40.96       45.55      8.62 o 
  -8  15   6      539.98      513.47     19.20 o 
  -7  15   6      780.58      832.65     27.67 o 
  -6  15   6       74.10       85.80      8.85 o 
  -5  15   6      408.89      426.34     16.78 o 
  -4  15   6      152.12      159.86     10.13 o 
  -3  15   6     2700.13     3151.56    177.82 o 
  -2  15   6     1394.72     1302.57     44.17 o 
  -1  15   6      417.79      435.33     30.75 o 
   0  15   6      304.90      309.61     18.15 o 
   1  15   6      740.00      632.71     27.46 o 
   2  15   6     1337.11     1287.01     48.57 o 
   3  15   6     4864.21     4366.87    164.21 o 
   4  15   6      253.47      192.90     29.19 o 
   5  15   6      430.79      405.20     21.42 o 
   6  15   6      128.60      110.90     12.99 o 
   7  15   6     1165.48     1055.51     41.42 o 
   8  15   6      301.60      340.92     24.48 o 
   9  15   6       59.96       45.76     12.87 o 
  10  15   6      352.86      416.85     22.64 o 
  11  15   6       45.64       40.76     13.30 o 
  12  15   6        5.38      -12.50     12.19 o 
  13  15   6       13.56       -5.10     12.70 o 
  14  15   6      261.39      280.93     24.56 o 
  15  15   6       17.83       33.65     16.16 o 
  16  15   6      296.06      354.36     29.54 o 
  17  15   6       25.37       60.32     17.51 o 
 -16  16   6       29.17       17.45     23.80 o 
 -15  16   6        5.88        5.19     25.34 o 
 -14  16   6       46.31       65.85     23.99 o 
 -13  16   6       63.17       65.08     23.74 o 
 -12  16   6      467.34      460.52     27.11 o 
 -11  16   6      145.93      130.18     13.12 o 
 -10  16   6      892.19     1023.85     43.21 o 
  -9  16   6      433.48      487.32     19.08 o 
  -8  16   6      424.70      331.21     16.80 o 
  -7  16   6      176.12      185.79     11.62 o 
  -6  16   6      896.62      841.68     27.37 o 
  -5  16   6      172.14      221.41     12.47 o 
  -4  16   6      232.12      217.96     12.31 o 
  -3  16   6      761.75      805.94     42.85 o 
  -2  16   6     2334.56     2094.36     94.90 o 
  -1  16   6     2142.43     2346.59     80.99 o 
   0  16   6     1436.45     1302.46     49.12 o 
   1  16   6     2756.03     2696.80     95.52 o 
   2  16   6     1273.63     1421.32     87.42 o 
   3  16   6     1363.34     1069.77     42.05 o 
   4  16   6      284.55      235.16     16.57 o 
   5  16   6      262.62      237.28     16.71 o 
   6  16   6      502.42      544.70     47.59 o 
   7  16   6      229.45      210.99     15.99 o 
   8  16   6      282.57      183.82     17.62 o 
   9  16   6      471.59      508.51     25.07 o 
  11  16   6      265.23      252.87     18.74 o 
  12  16   6      298.84      290.88     36.30 o 
  13  16   6      114.43      112.02     15.85 o 
  14  16   6       61.92      117.18     16.19 o 
  15  16   6        5.02       12.93     16.88 o 
  16  16   6       35.56       19.80     23.01 o 
 -15  17   6       56.69       82.89     28.80 o 
 -14  17   6       32.73       30.61     23.15 o 
 -13  17   6      251.19      305.74     34.84 o 
 -12  17   6       16.21        5.70     14.67 o 
 -11  17   6       12.81       22.53     15.26 o 
 -10  17   6       19.55        6.64     14.60 o 
  -9  17   6       30.12       26.70      9.12 o 
  -8  17   6      591.77      633.11     22.74 o 
  -7  17   6       35.21       28.32      8.52 o 
  -6  17   6      195.30      213.41     12.31 o 
  -5  17   6     1120.19     1013.39     32.08 o 
  -4  17   6       89.52      116.96      9.94 o 
  -3  17   6     2250.71     1942.10     75.52 o 
  -2  17   6       37.05       34.14      9.61 o 
  -1  17   6      887.94      967.13     37.51 o 
   0  17   6      599.72      585.84     24.39 o 
   1  17   6     1463.02     1262.77     48.83 o 
   2  17   6       20.72       -0.52     10.78 o 
   3  17   6     1226.57     1305.64    104.37 o 
   4  17   6      120.90      119.53     13.23 o 
   5  17   6      680.90      707.04     38.82 o 
   6  17   6      269.31      251.24     18.07 o 
   7  17   6       22.78       24.23     13.98 o 
   8  17   6      346.20      400.01     50.44 o 
   9  17   6       26.01        1.48     12.67 o 
  10  17   6       10.75       -3.03     13.25 o 
  11  17   6       16.44       18.29     13.64 o 
  12  17   6       10.78       29.79     14.30 o 
  13  17   6      467.21      538.09     31.33 o 
  14  17   6       19.81        7.42     14.62 o 
  15  17   6       66.47       68.12     17.06 o 
 -15  18   6       22.09       -5.48     25.97 o 
 -14  18   6      321.08      461.96     43.25 o 
 -13  18   6      150.60      105.10     26.74 o 
 -12  18   6      108.85      142.92     18.74 o 
 -11  18   6      176.10      165.10     18.56 o 
 -10  18   6      144.56      185.75     19.04 o 
  -9  18   6       96.92       89.07     16.05 o 
  -8  18   6        3.85       -6.36     10.68 o 
  -7  18   6      618.33      535.77     20.52 o 
  -6  18   6      670.01      680.32     23.87 o 
  -5  18   6      254.05      335.38     15.67 o 
  -4  18   6       15.60       21.60      8.56 o 
  -3  18   6       78.87       61.37     11.35 o 
  -2  18   6      242.47      264.43     16.44 o 
  -1  18   6      556.44      465.48     31.03 o 
   0  18   6      399.57      393.66     19.67 o 
   1  18   6      396.96      389.33     19.14 o 
   2  18   6      158.93      197.72     25.08 o 
   3  18   6       49.00       36.30     11.52 o 
   4  18   6       10.88       18.90     11.61 o 
   5  18   6      444.51      424.44     23.05 o 
   6  18   6      437.02      518.47     25.41 o 
   7  18   6      464.91      420.05     23.34 o 
   8  18   6        6.58        1.13     12.88 o 
   9  18   6       90.22       75.48     14.11 o 
  10  18   6       77.96       95.64     32.06 o 
  11  18   6       94.91       52.73     14.31 o 
  12  18   6      105.47       97.58     16.24 o 
  13  18   6      261.48      254.63     20.27 o 
  14  18   6      206.81      219.36     41.16 o 
 -14  19   6       50.83       55.32     25.89 o 
 -13  19   6      147.59      282.63     36.94 o 
 -12  19   6      152.64      162.13     20.49 o 
 -11  19   6      173.85      145.99     19.15 o 
 -10  19   6      188.26      292.75     23.46 o 
  -9  19   6      354.47      366.32     25.80 o 
  -8  19   6      243.17      244.52     16.01 o 
  -7  19   6      192.33      212.03     15.00 o 
  -6  19   6      495.90      442.22     19.72 o 
  -5  19   6       41.49       54.12      9.78 o 
  -4  19   6     1442.02     1299.52     40.24 o 
  -3  19   6      641.39      515.11     20.19 o 
  -2  19   6      445.18      370.79     19.18 o 
  -1  19   6       73.53       74.43     11.02 o 
   0  19   6       14.15        2.95      9.39 o 
   1  19   6      129.16      100.41     11.66 o 
   2  19   6      245.19      271.16     21.53 o 
   3  19   6      352.27      357.17     40.38 o 
   4  19   6      845.93      944.12     47.18 o 
   5  19   6       77.13       69.15     13.21 o 
   6  19   6      341.37      337.20     22.06 o 
   7  19   6      174.61      176.82     16.26 o 
   8  19   6      253.90      235.82     19.11 o 
   9  19   6      264.81      298.94     29.06 o 
  10  19   6      193.92      263.38     24.92 o 
  11  19   6       94.82       93.72     19.45 o 
  12  19   6       97.74      123.26     16.79 o 
  13  19   6      118.28      140.07     17.65 o 
 -12  20   6       90.62      121.54     19.17 o 
 -11  20   6      140.95      141.74     19.68 o 
 -10  20   6      147.49      135.87     19.06 o 
  -9  20   6      160.18      157.12     19.79 o 
  -8  20   6      713.95      606.59     26.18 o 
  -7  20   6      144.96      174.91     19.48 o 
  -6  20   6      106.17      127.12     23.58 o 
  -5  20   6      293.93      268.11     17.28 o 
  -4  20   6       64.12       88.06     10.53 o 
  -3  20   6     1705.24     1527.46     46.60 o 
  -2  20   6       28.94       49.25     11.02 o 
  -1  20   6      458.98      481.34     22.10 o 
   0  20   6      151.05      154.68     16.95 o 
   1  20   6      637.86      589.71     25.19 o 
   2  20   6       44.61       59.25     11.08 o 
   3  20   6      928.84     1083.43     60.91 o 
   4  20   6       90.44      117.29     16.55 o 
   5  20   6      278.48      254.82     18.68 o 
   6  20   6      189.71      161.04     15.99 o 
   7  20   6       91.96       90.66     25.76 o 
   8  20   6      385.47      427.62     73.24 o 
   9  20   6       94.14       75.84     15.92 o 
  10  20   6       78.95       63.93     16.19 o 
  11  20   6       75.98       52.70     16.27 o 
  12  20   6       69.54       77.81     16.75 o 
 -11  21   6      169.86      169.70     20.87 o 
 -10  21   6       48.60       45.11     17.69 o 
  -9  21   6      193.08      166.70     20.59 o 
  -8  21   6      828.36      874.19     34.03 o 
  -7  21   6      115.57      150.11     14.69 o 
  -6  21   6      171.04      164.15     15.91 o 
  -5  21   6       93.49      105.78     13.46 o 
  -4  21   6      182.17      179.69     14.74 o 
  -3  21   6        6.87       12.46     11.10 o 
  -2  21   6       91.56       92.41     13.09 o 
  -1  21   6      494.58      615.21     37.91 o 
   0  21   6       83.40       78.00     11.93 o 
   1  21   6      800.43      810.09     31.66 o 
   2  21   6       87.69       92.65     12.48 o 
   3  21   6        6.07       36.49     13.87 o 
   4  21   6      147.28      176.59     15.91 o 
   5  21   6       80.68       81.57     12.65 o 
   6  21   6      192.48      159.22     29.37 o 
   7  21   6      199.21      246.52     21.53 o 
   8  21   6      548.63      622.97     37.59 o 
   9  21   6      347.24      324.34     23.64 o 
  10  21   6       39.20       17.47     15.99 o 
  11  21   6      123.16      135.16     19.35 o 
 -10  22   6       57.27       74.73     26.87 o 
  -9  22   6        4.63      -12.01     16.68 o 
  -8  22   6       39.97       58.42     17.86 o 
  -7  22   6       60.84      105.60     14.24 o 
  -6  22   6      581.11      646.96     28.14 o 
  -5  22   6       35.78       27.81     12.57 o 
  -4  22   6      569.82      498.61     23.73 o 
  -3  22   6       27.04        8.30     11.82 o 
  -2  22   6      443.74      540.38     29.12 o 
  -1  22   6       38.69       28.70     13.75 o 
   0  22   6      271.59      290.30     24.68 o 
   1  22   6       71.44       61.43     11.97 o 
   2  22   6      643.88      663.76     27.92 o 
   3  22   6       24.42       41.50     12.07 o 
   4  22   6      407.89      414.51     21.56 o 
   5  22   6       32.76       28.44     12.19 o 
   6  22   6      766.64      725.93     30.23 o 
   7  22   6      105.62      150.00     29.19 o 
   8  22   6       27.32       46.25     17.14 o 
   9  22   6        3.58       20.61     40.55 o 
  10  22   6       78.98      102.94     20.90 o 
  -8  23   6       47.17       55.32     26.17 o 
  -7  23   6      311.67      266.80     35.91 o 
  -6  23   6      115.30      136.63     15.33 o 
  -5  23   6      154.24      157.34     15.40 o 
  -4  23   6      237.51      285.10     18.11 o 
  -3  23   6      115.16      135.11     14.65 o 
  -2  23   6      239.22      264.44     21.09 o 
  -1  23   6      289.33      252.12     20.63 o 
   0  23   6      263.48      277.97     21.25 o 
   1  23   6      262.40      290.14     21.49 o 
   2  23   6      176.12      239.05     19.42 o 
   3  23   6      182.41      174.89     15.63 o 
   4  23   6      294.22      290.50     19.22 o 
   5  23   6       94.11      131.91     23.97 o 
   6  23   6      188.72      154.07     15.73 o 
   7  23   6      191.99      162.30     15.85 o 
   8  23   6       84.85       96.64     15.28 o 
  -5  24   6      194.34      176.10     16.53 o 
  -4  24   6       22.90       18.40     13.02 o 
  -3  24   6       32.32       56.18     13.42 o 
  -2  24   6      114.49      141.94     15.49 o 
  -1  24   6       12.22        7.74     19.50 o 
   0  24   6        2.98        2.33     14.43 o 
   1  24   6       17.75       17.63     14.79 o 
   2  24   6      210.16      214.06     20.27 o 
   3  24   6       55.61       71.76     16.04 o 
   4  24   6       42.44       34.03     13.34 o 
   5  24   6      122.38      143.84     15.82 o 
 -21   0   7      436.65      466.21     44.88 o 
 -19   0   7       54.68       11.95     21.92 o 
 -17   0   7      244.70      103.92     24.89 o 
 -15   0   7      200.55       15.88     19.02 o 
 -13   0   7      351.34      321.30     31.47 o 
 -11   0   7      524.24      474.69     36.12 o 
  -9   0   7      550.38      613.65     42.38 o 
  -7   0   7     8123.39     8061.76    484.84 o 
  -5   0   7     1599.09     2348.83    143.69 o 
  -3   0   7     2834.28     3228.34    195.46 o 
  -1   0   7    18186.65    18010.42    592.16 o 
   1   0   7    12924.57    14132.34    548.95 o 
   3   0   7     3667.67     4104.01    187.65 o 
   5   0   7     2444.65     2620.79    105.04 o 
   7   0   7     5543.63     5891.14    230.19 o 
   9   0   7      346.49      447.21     22.35 o 
  11   0   7      332.21      300.12     36.75 o 
  13   0   7      186.84       85.48     32.20 o 
  15   0   7      364.15      564.51     52.65 o 
  17   0   7      359.48      585.04     55.48 o 
 -21   1   7       27.94        0.80     16.32 o 
 -20   1   7      125.11       29.43     16.51 o 
 -19   1   7      213.45      119.94     17.76 o 
 -18   1   7      264.99      307.64     24.72 o 
 -17   1   7      234.24       62.15     22.63 o 
 -16   1   7       34.03       14.66     13.37 o 
 -15   1   7       80.22       80.46     20.17 o 
 -14   1   7       65.53       62.41     14.37 o 
 -13   1   7       16.44       31.47     12.04 o 
 -12   1   7      229.50      282.63     20.23 o 
 -11   1   7       88.00       92.43     12.13 o 
 -10   1   7      395.74      451.16     24.88 o 
  -9   1   7       20.07       46.46     10.25 o 
  -8   1   7     2398.43     2447.16    106.34 o 
  -7   1   7     2118.53     2357.73    102.42 o 
  -6   1   7     3986.14     4424.59    189.18 o 
  -5   1   7     5825.40     7452.49    269.75 o 
  -4   1   7     3919.95     3763.73    136.69 o 
  -3   1   7     4922.57     6731.92    218.91 o 
  -2   1   7     2906.90     3046.81     98.91 o 
  -1   1   7    14302.54    14237.07    409.79 o 
   0   1   7        1.64        6.29      2.82 o 
   1   1   7    12741.24    13556.17    394.04 o 
   2   1   7     1572.48     2010.04    113.64 o 
   3   1   7     8330.69     9574.64    401.72 o 
   4   1   7     3226.94     3392.30    133.95 o 
   5   1   7     7812.31     8591.13    239.54 o 
   6   1   7     3043.06     3487.37     97.19 o 
   7   1   7     2212.45     2330.16     78.77 o 
   8   1   7     2075.12     2141.66     86.68 o 
   9   1   7       11.12       -3.20      4.04 o 
  10   1   7      397.24      400.97     21.15 o 
  11   1   7      116.98      109.14     10.59 o 
  12   1   7      148.32      148.23     12.03 o 
  13   1   7       20.51       24.17      8.99 o 
  14   1   7       35.92        4.19      8.32 o 
  15   1   7       82.33       89.03     14.40 o 
  16   1   7       62.28      123.37     21.84 o 
  17   1   7      432.19      595.89     39.26 o 
  18   1   7      244.85      377.14     31.37 o 
 -21   2   7       26.12        9.66     23.42 o 
 -20   2   7      341.65      370.33     28.10 o 
 -19   2   7      112.73      106.59     17.62 o 
 -18   2   7      116.25      235.29     22.57 o 
 -17   2   7       33.57       36.49     14.48 o 
 -16   2   7      653.19      261.11     32.14 o 
 -15   2   7      105.98       91.04     15.32 o 
 -14   2   7      539.14      597.00     33.12 o 
 -13   2   7      286.45      257.26     20.40 o 
 -12   2   7       80.90       49.48     12.45 o 
 -11   2   7     1125.73     1336.81     86.43 o 
 -10   2   7     2910.93     3297.37    142.86 o 
  -9   2   7      635.49      710.53     55.04 o 
  -8   2   7       34.43       28.19      8.19 o 
  -7   2   7      849.38      936.91     42.98 o 
  -6   2   7      253.38      176.18     18.93 o 
  -5   2   7    10396.38    11492.14    334.28 o 
  -4   2   7      367.09      343.07     15.34 o 
  -3   2   7     1167.04     1580.39     47.34 o 
  -2   2   7      890.39      968.97     26.87 o 
  -1   2   7     4693.56     4992.97    132.89 o 
   0   2   7        0.63       -3.46      4.00 o 
   1   2   7     3737.91     4206.88    125.13 o 
   2   2   7      606.23      729.14     23.39 o 
   3   2   7     2106.03     2372.24     72.00 o 
   4   2   7      308.82      303.69     11.99 o 
   5   2   7     5667.84     7401.07    301.62 o 
   6   2   7      145.15      120.18     16.78 o 
   7   2   7     1446.27     1376.57     43.24 o 
   8   2   7       62.89       74.53      7.84 o 
   9   2   7      428.67      441.77     16.85 o 
  10   2   7     2587.41     2867.45     88.11 o 
  11   2   7     2060.61     2292.82     71.09 o 
  12   2   7      120.46      128.50     10.21 o 
  13   2   7      306.08      325.17     15.92 o 
  14   2   7      288.80       64.37     16.08 o 
  15   2   7      144.53       95.04     12.75 o 
  16   2   7     1139.16     1507.56     50.58 o 
  17   2   7       18.67       63.53     18.50 o 
  18   2   7       62.12      138.38     20.89 o 
 -21   3   7      171.67      271.23     25.53 o 
 -20   3   7      213.87      344.35     26.53 o 
 -19   3   7      199.64      211.88     21.06 o 
 -18   3   7      188.92       26.80     15.36 o 
 -17   3   7       25.02       44.12     14.79 o 
 -16   3   7      932.36      373.76     35.06 o 
 -15   3   7      234.56      272.52     21.40 o 
 -14   3   7      322.71      340.95     23.79 o 
 -13   3   7      128.96      129.14     15.39 o 
 -12   3   7      247.91      401.07     24.25 o 
 -11   3   7     2422.51     2386.39    104.87 o 
 -10   3   7      387.48      343.84     20.83 o 
  -9   3   7     1581.64     1744.77     77.25 o 
  -8   3   7     1977.52     2169.21     71.76 o 
  -7   3   7       88.80       56.42     13.57 o 
  -6   3   7      416.92      461.07     17.06 o 
  -5   3   7       99.32      169.28      8.83 o 
  -4   3   7     4566.33     3994.98    117.67 o 
  -3   3   7     1578.62     1583.41     43.07 o 
  -2   3   7     2232.48     2666.50     71.61 o 
  -1   3   7    12408.71    12453.89    330.33 o 
   0   3   7    19064.36    19088.59    511.50 o 
   1   3   7     7504.69     8768.49    234.05 o 
   2   3   7     3329.44     3381.25     91.36 o 
   3   3   7     1411.28     1462.79     45.28 o 
   4   3   7     3714.02     3664.24    110.72 o 
   5   3   7      155.95      164.50      8.78 o 
   6   3   7      680.81      703.89     23.92 o 
   7   3   7       58.19       50.54     11.29 o 
   8   3   7     1564.41     1750.05     54.29 o 
   9   3   7     1571.73     1795.52     56.07 o 
  10   3   7      374.63      358.03     17.45 o 
  11   3   7     1315.22     1529.04    113.01 o 
  12   3   7      144.10       92.76     12.08 o 
  13   3   7      150.74      181.88     14.59 o 
  14   3   7      215.19      138.44     13.57 o 
  15   3   7      143.96       89.77     24.07 o 
  16   3   7     1640.61     1985.14     72.31 o 
  17   3   7       18.48       56.79     12.69 o 
  18   3   7      344.92      510.12     36.91 o 
 -21   4   7       54.68       36.32     17.61 o 
 -20   4   7       38.20        3.34     23.07 o 
 -19   4   7       39.81       16.65     14.90 o 
 -18   4   7       47.76       30.57     14.73 o 
 -17   4   7       57.00      137.62     19.57 o 
 -16   4   7      583.81      769.58     40.62 o 
 -15   4   7      216.17      232.67     26.56 o 
 -14   4   7       13.03       -1.62     11.69 o 
 -13   4   7      751.70      583.90     44.10 o 
 -11   4   7      782.54      734.90     52.33 o 
 -10   4   7      473.52      485.95     26.65 o 
  -9   4   7     5171.10     5383.73    174.99 o 
  -8   4   7     1095.37     1349.66     62.68 o 
  -7   4   7     3824.42     4522.21    157.02 o 
  -6   4   7     2765.49     2773.34     81.73 o 
  -5   4   7     1582.39     1784.52     70.61 o 
  -4   4   7      285.74      220.86     15.56 o 
  -3   4   7     1095.42     1042.53     29.04 o 
  -2   4   7     1094.32     1251.78     34.47 o 
  -1   4   7     4837.70     4598.28    136.47 o 
   0   4   7      748.46      573.55     19.06 o 
   1   4   7     2597.32     2952.10     95.57 o 
   2   4   7     1207.73     1310.94     36.38 o 
   3   4   7      793.76      818.08     23.28 o 
   4   4   7      152.54      161.53      8.30 o 
   5   4   7      853.85     1119.79     40.70 o 
   6   4   7     2077.19     2170.93     66.47 o 
   7   4   7     2646.32     3209.29     97.72 o 
   8   4   7     1621.74     1639.55     51.27 o 
   9   4   7     4048.77     4345.44    131.70 o 
  10   4   7      312.47      319.38     20.55 o 
  11   4   7     1360.52     1356.57     50.09 o 
  12   4   7      584.43      613.02     39.28 o 
  13   4   7      999.23     1186.57     45.36 o 
  14   4   7       21.35        1.17     11.69 o 
  15   4   7      187.68      228.84     29.31 o 
  16   4   7      364.07      351.54     43.44 o 
  17   4   7       34.97       20.92     15.81 o 
  18   4   7       59.37       80.31     13.86 o 
  19   4   7       23.88        1.53     17.62 o 
 -21   5   7       36.62       40.89     16.47 o 
 -20   5   7       49.00       43.75     17.54 o 
 -19   5   7        1.41       -6.58     13.94 o 
 -18   5   7       47.41       51.37     15.61 o 
 -17   5   7      222.23      244.46     21.65 o 
 -16   5   7      160.34      165.97     24.23 o 
 -15   5   7     1778.67     2151.05     96.76 o 
 -14   5   7      328.76      278.14     21.52 o 
 -13   5   7      451.01      520.37     29.88 o 
 -12   5   7      372.13      399.91     33.96 o 
 -11   5   7      373.86      446.83     25.88 o 
 -10   5   7      267.31      325.51     32.89 o 
  -9   5   7     1383.12     1421.18     67.05 o 
  -8   5   7     3434.11     4818.68    369.09 o 
  -7   5   7     3337.12     3619.42     99.26 o 
  -6   5   7     1910.01     2096.57     91.63 o 
  -5   5   7     2644.41     2843.10    109.76 o 
  -4   5   7      204.09      126.18      6.73 o 
  -3   5   7     2638.37     3215.13     85.89 o 
  -2   5   7      486.84      463.84     14.40 o 
  -1   5   7     2085.19     2165.03     65.09 o 
   0   5   7      532.26      502.50     17.01 o 
   1   5   7     1121.45     1391.46     44.22 o 
   2   5   7      265.13      273.25     11.13 o 
   3   5   7     1648.82     2294.19     70.23 o 
   4   5   7      164.73      126.48      7.21 o 
   5   5   7     1472.03     1835.51     64.80 o 
   6   5   7     1022.66     1383.11     59.79 o 
   7   5   7     1956.65     2459.49     85.71 o 
   8   5   7     6350.50     6815.22    204.96 o 
   9   5   7      736.41      944.60     73.47 o 
  10   5   7      326.35      372.76     19.02 o 
  11   5   7      259.88      262.88     16.55 o 
  12   5   7      670.15      711.72     29.84 o 
  13   5   7      431.71      452.80     22.80 o 
  14   5   7      575.27      762.17     32.40 o 
  16   5   7      140.85      150.78     23.80 o 
  17   5   7      178.22      188.34     16.14 o 
  18   5   7       55.40       88.83     16.62 o 
  19   5   7        1.91       -5.61     17.39 o 
 -20   6   7       17.46        6.42     19.89 o 
 -19   6   7      192.36      300.62     25.35 o 
 -18   6   7      124.48      145.42     19.38 o 
 -17   6   7      271.51      278.06     23.46 o 
 -16   6   7       57.29       37.52     15.52 o 
 -15   6   7       77.01       41.69     14.26 o 
 -14   6   7      232.15      138.51     44.38 o 
 -13   6   7     1120.75     1394.48     64.86 o 
 -12   6   7     1069.83     1013.26     79.33 o 
 -11   6   7      695.51      704.57     90.31 o 
 -10   6   7     1015.05     1081.38    102.07 o 
  -9   6   7     1218.76     1565.53    168.61 o 
  -8   6   7       53.01      116.66      6.89 o 
  -7   6   7      633.23      812.87     33.05 o 
  -6   6   7     1525.89     1912.86     63.72 o 
  -5   6   7     1322.07     1045.03     40.42 o 
  -4   6   7     7406.32     8124.16    216.32 o 
  -3   6   7     9319.51    10025.20    264.33 o 
  -2   6   7     1458.39     1383.74     38.08 o 
  -1   6   7     5051.07     5834.33    173.26 o 
   0   6   7       29.19       -2.29      3.69 o 
   1   6   7     3596.59     4375.61    117.95 o 
   2   6   7     1262.12     1140.31     36.09 o 
   3   6   7     7550.56     8337.35    250.80 o 
   4   6   7     9287.69     9106.76    273.91 o 
   5   6   7      708.73      640.56     22.06 o 
   6   6   7     2805.26     2949.29     89.75 o 
   7   6   7     1167.87     1183.58     37.88 o 
   8   6   7       75.32      160.03     12.06 o 
   9   6   7     2205.13     2107.08     74.96 o 
  10   6   7     1608.96     1681.09     60.98 o 
  11   6   7      463.79      490.36     31.47 o 
  12   6   7     1196.75     1310.20     49.45 o 
  13   6   7      716.74      721.30     87.35 o 
  14   6   7      365.63      465.06     23.80 o 
  15   6   7      107.08      132.60     14.61 o 
  16   6   7       37.44       11.23     16.37 o 
  17   6   7      172.47      129.35     29.51 o 
  18   6   7      102.18      130.53     15.12 o 
  19   6   7      109.13      103.12     37.86 o 
 -20   7   7       53.26       98.06     18.77 o 
 -19   7   7        7.25        6.67     15.77 o 
 -18   7   7        6.24        1.99     14.03 o 
 -17   7   7       32.99       -9.86     13.71 o 
 -16   7   7       58.94       93.91     17.03 o 
 -15   7   7       76.27       85.90     23.05 o 
 -14   7   7      463.00      296.08     32.92 o 
 -13   7   7     1035.01     1293.01     77.99 o 
 -12   7   7     1223.98     1116.39    121.79 o 
 -11   7   7      808.15      791.53     39.26 o 
 -10   7   7       91.71       99.48     20.99 o 
  -9   7   7     1063.32     1430.53     96.61 o 
  -8   7   7      894.05      892.32     30.19 o 
  -7   7   7      528.43      524.59     26.52 o 
  -6   7   7      411.61      499.07     15.66 o 
  -5   7   7     1625.94     1597.13     49.60 o 
  -4   7   7     1665.50     2006.73     71.21 o 
  -3   7   7     1020.20     1314.92     45.76 o 
  -2   7   7     2029.58     2311.13     62.41 o 
  -1   7   7     2929.61     3268.75     98.01 o 
   0   7   7     1684.59     1788.21     54.37 o 
   1   7   7     4657.93     4622.48    158.63 o 
   2   7   7     1905.33     2158.06     66.41 o 
   3   7   7     1880.00     1934.48     71.12 o 
   4   7   7     3091.90     3030.06    111.53 o 
   5   7   7      878.41      994.68     46.99 o 
   6   7   7      736.18      750.12     29.19 o 
   7   7   7      281.37      307.26     19.89 o 
   8   7   7      490.38      573.59     45.24 o 
   9   7   7     1903.53     1851.45     66.39 o 
  10   7   7       52.50       25.32     10.09 o 
  11   7   7      938.01     1048.34     40.69 o 
  12   7   7     1405.61     1482.54     54.92 o 
  13   7   7      568.68      856.35     72.48 o 
  14   7   7      704.42      879.90     36.01 o 
  15   7   7      109.80      115.21     13.99 o 
  16   7   7       73.90       85.71     14.28 o 
  17   7   7       56.72       56.07     13.47 o 
  18   7   7       11.24       -8.43     12.76 o 
  19   7   7        8.41       -4.00     15.68 o 
 -20   8   7       66.71       35.00     15.89 o 
 -19   8   7       93.29      106.87     18.82 o 
 -18   8   7      313.85      383.65     27.76 o 
 -17   8   7      200.94      282.72     23.56 o 
 -16   8   7       85.78       88.80     16.56 o 
 -15   8   7      179.61      112.94     43.96 o 
 -14   8   7      139.60      173.74     19.01 o 
 -13   8   7     1853.66     2032.08     91.39 o 
 -12   8   7      524.74      682.98     38.35 o 
 -11   8   7      899.92      814.80     40.45 o 
 -10   8   7     1817.10     2301.61    176.52 o 
  -9   8   7     5064.32     4931.09    161.78 o 
  -8   8   7     1603.02     1472.46     41.90 o 
  -7   8   7     1569.84     1602.72     41.68 o 
  -6   8   7      631.61      773.29     36.72 o 
  -5   8   7      334.15      323.20     11.57 o 
  -4   8   7     1314.61     1343.96     52.03 o 
  -3   8   7     1260.85     1454.43     51.56 o 
  -2   8   7     2616.66     2950.34     88.70 o 
  -1   8   7      514.30      487.25     17.00 o 
   0   8   7        0.53       11.27      6.08 o 
   1   8   7      357.01      341.42     16.11 o 
   2   8   7     3946.05     4140.43    144.00 o 
   3   8   7     2153.10     2074.39     72.93 o 
   4   8   7     2354.09     1945.17     76.13 o 
   5   8   7      480.36      394.74     18.36 o 
   6   8   7     1167.89     1185.08     45.62 o 
   7   8   7     1202.45     1292.18     47.61 o 
   8   8   7     1141.59     1131.23     42.78 o 
   9   8   7     3445.39     3626.62    127.36 o 
  10   8   7     3096.32     3163.89    110.86 o 
  11   8   7      770.47      771.04     34.46 o 
  12   8   7      304.75      488.86     50.27 o 
  13   8   7     1034.09     1396.91    106.99 o 
  14   8   7      116.91      122.86     13.95 o 
  15   8   7      283.19      351.06     21.76 o 
  16   8   7       45.90        8.97     12.50 o 
  17   8   7      110.91      115.85     24.33 o 
  18   8   7      264.84      308.89     21.32 o 
  19   8   7       78.85       63.13     17.30 o 
 -19   9   7       45.46       18.25     16.37 o 
 -18   9   7      119.85      112.19     18.74 o 
 -17   9   7        1.98       -4.93     14.69 o 
 -16   9   7       70.99       36.61     29.61 o 
 -15   9   7       83.64      118.33     17.32 o 
 -14   9   7      249.39      257.14     21.71 o 
 -13   9   7      958.26     1094.57     52.48 o 
 -12   9   7      520.27      523.75     32.15 o 
 -11   9   7      384.16      443.23     20.70 o 
 -10   9   7      607.52      726.71     33.21 o 
  -9   9   7     2920.87     2889.17    116.95 o 
  -8   9   7      841.60      764.62     21.83 o 
  -7   9   7      131.52      123.06      7.16 o 
  -6   9   7       85.02       40.60      5.27 o 
  -5   9   7      354.19      330.29     11.95 o 
  -4   9   7      352.28      351.90     12.46 o 
  -3   9   7       39.40       22.83      4.70 o 
  -2   9   7      364.67      322.02     12.91 o 
  -1   9   7      179.11      149.07     14.54 o 
   0   9   7      747.27      724.02     28.22 o 
   1   9   7      323.83      229.44     24.59 o 
   2   9   7      220.56      219.00     13.41 o 
   3   9   7       69.73       38.60      7.72 o 
   4   9   7      393.77      381.11     18.29 o 
   5   9   7      192.39      185.85     27.07 o 
   6   9   7       90.98       57.65      9.42 o 
   7   9   7       90.24       88.08     10.34 o 
   8   9   7      555.86      515.90     23.57 o 
   9   9   7     1558.38     2097.39    153.00 o 
  10   9   7     1041.56     1008.34     39.59 o 
  11   9   7      281.18      359.13     24.67 o 
  12   9   7      302.89      368.06     36.24 o 
  13   9   7      688.88      823.10     51.77 o 
  14   9   7      256.22      297.34     23.24 o 
  15   9   7       50.17       35.65     13.95 o 
  16   9   7      122.43      196.55     17.05 o 
  17   9   7        2.86       -8.58     12.75 o 
  18   9   7       72.93       48.42     14.51 o 
  19   9   7       75.47      168.72     34.82 o 
 -19  10   7       68.44       11.96     15.96 o 
 -18  10   7       23.86       10.55     15.37 o 
 -17  10   7       53.08       54.92     16.20 o 
 -16  10   7      241.58      231.18     20.30 o 
 -15  10   7      264.75      294.13     40.48 o 
 -14  10   7      692.42      453.61     40.52 o 
 -13  10   7     1075.16     1302.15     61.45 o 
 -12  10   7       49.54       25.11     12.74 o 
 -11  10   7      440.69      518.72     27.90 o 
 -10  10   7      953.35      946.40     31.05 o 
  -9  10   7     4514.38     4785.66    139.72 o 
  -8  10   7      389.15      427.08     19.99 o 
  -7  10   7      430.13      368.40     14.90 o 
  -6  10   7     2591.89     2916.21     73.46 o 
  -5  10   7     2804.99     2628.58     77.53 o 
  -4  10   7      929.33      846.00     24.89 o 
  -3  10   7      689.78      669.61     27.82 o 
  -2  10   7     1692.19     1850.42    119.08 o 
  -1  10   7      314.96      319.84     35.22 o 
   0  10   7     3217.50     3298.40    114.65 o 
   1  10   7      583.94      499.22     22.50 o 
   2  10   7     3131.91     2719.20    117.04 o 
   3  10   7     1194.41      976.08     36.78 o 
   4  10   7      621.10      641.06     26.54 o 
   5  10   7     2453.74     2342.42     83.18 o 
   6  10   7     3773.79     3593.42    124.72 o 
   7  10   7      281.65      266.15     16.26 o 
   8  10   7      661.12      612.23     26.80 o 
   9  10   7     3594.25     3882.34    136.24 o 
  10  10   7      558.73      637.42     73.64 o 
  11  10   7      520.21      578.60     26.59 o 
  12  10   7       86.21       74.23     13.01 o 
  13  10   7      629.91      875.58     73.51 o 
  14  10   7      999.98     1078.65     42.54 o 
  15  10   7      144.99      123.00     23.65 o 
  16  10   7      295.97      337.20     21.51 o 
  17  10   7       72.72      105.74     19.24 o 
  18  10   7       22.22       11.54     15.28 o 
  19  10   7      126.72      150.72     20.22 o 
 -19  11   7        7.22       18.33     15.83 o 
 -18  11   7      219.01      255.59     23.97 o 
 -17  11   7       28.13        4.21     15.27 o 
 -16  11   7      103.22       69.76     15.49 o 
 -15  11   7       57.09       62.22     14.90 o 
 -14  11   7      624.16      728.26    109.43 o 
 -13  11   7      141.04      133.59     17.17 o 
 -12  11   7      263.53      247.20     16.90 o 
 -11  11   7      908.38      861.91     37.89 o 
 -10  11   7     1495.86     1845.29    102.45 o 
  -9  11   7     1482.19     1524.92     79.32 o 
  -8  11   7     1411.69     1690.38     90.68 o 
  -7  11   7      242.86      279.24     11.42 o 
  -6  11   7     1756.67     1627.66     46.95 o 
  -5  11   7     2351.78     2223.19     57.45 o 
  -4  11   7      860.26      945.43     27.59 o 
  -3  11   7      659.48      660.15     23.15 o 
  -2  11   7      606.88      668.64     26.83 o 
  -1  11   7      582.12      608.36     25.29 o 
   0  11   7      170.07      151.63     11.17 o 
   1  11   7      615.32      624.09     25.74 o 
   2  11   7      900.57      872.56     33.77 o 
   3  11   7      557.93      609.89     25.60 o 
   4  11   7     1255.55     1158.58     51.55 o 
   5  11   7     1357.82     1477.43     59.14 o 
   6  11   7      984.88     1057.85     54.56 o 
   7  11   7      316.06      336.39     18.74 o 
   8  11   7     2590.60     2483.90     87.75 o 
   9  11   7      847.66     1076.79     85.91 o 
  10  11   7     2772.14     2624.31     92.71 o 
  11  11   7      899.45      866.61     35.56 o 
  12  11   7      246.64      251.05     18.43 o 
  13  11   7      179.82      249.74     18.03 o 
  14  11   7      738.02      879.07     37.11 o 
  15  11   7       81.11      109.41     14.94 o 
  16  11   7      141.35      186.29     17.03 o 
  17  11   7       18.00       14.74     14.52 o 
  18  11   7      214.19      245.13     20.09 o 
  19  11   7        6.42       -2.18     26.04 o 
 -18  12   7       42.12      131.45     19.54 o 
 -17  12   7        5.61       -9.74     13.64 o 
 -16  12   7      125.82       63.56     33.42 o 
 -15  12   7       40.88      107.52     29.58 o 
 -14  12   7       89.28      135.47     16.05 o 
 -13  12   7       50.16       25.60     11.21 o 
 -12  12   7       57.19       36.16     11.09 o 
 -11  12   7      424.89      495.81     19.58 o 
 -10  12   7      225.51      188.80     17.74 o 
  -9  12   7     1643.39     1552.66     58.43 o 
  -8  12   7       56.58       51.61      7.20 o 
  -7  12   7      579.30      574.83     18.23 o 
  -6  12   7     1353.55     1231.70     39.41 o 
  -5  12   7     2031.73     1919.63     55.33 o 
  -4  12   7     1087.31     1263.99     53.60 o 
  -3  12   7     1268.08     1109.43     35.88 o 
  -2  12   7     1748.35     1530.58     55.27 o 
  -1  12   7      132.12      103.68      9.94 o 
   0  12   7        0.56        2.21      7.51 o 
   1  12   7       86.88       69.58     17.77 o 
   2  12   7     1128.27     1175.27     48.16 o 
   3  12   7     1035.51      971.75     37.74 o 
   4  12   7     2013.71     1836.49     83.64 o 
   5  12   7     1121.54     1266.60     74.51 o 
   6  12   7      724.10      822.10     82.97 o 
   7  12   7      317.65      357.36     27.33 o 
   8  12   7       30.26       10.45     10.54 o 
   9  12   7     1213.50     1185.69     45.64 o 
  10  12   7      412.99      337.83     19.90 o 
  11  12   7      317.10      360.44     29.28 o 
  12  12   7       99.68      109.03     13.94 o 
  13  12   7       75.92       51.16     13.47 o 
  14  12   7       61.91       82.64     14.23 o 
  15  12   7       23.80       28.86     20.60 o 
  16  12   7      212.23      255.68     19.62 o 
  17  12   7        9.47       21.38     14.64 o 
  18  12   7       22.54       19.90     14.95 o 
 -18  13   7      101.91       66.99     17.60 o 
 -17  13   7       13.78      -14.28     14.69 o 
 -16  13   7        0.50      -11.87     11.70 o 
 -15  13   7       33.91       18.61     11.72 o 
 -14  13   7        7.26       -2.09     10.88 o 
 -13  13   7      142.64      107.28     16.03 o 
 -12  13   7      203.74      232.90     16.70 o 
 -11  13   7      154.09      164.53     11.63 o 
 -10  13   7      451.18      508.70     43.73 o 
  -9  13   7      515.11      655.93     39.94 o 
  -8  13   7     1560.75     1389.22     37.54 o 
  -7  13   7     3799.43     3355.09    101.72 o 
  -6  13   7       78.32      105.50      8.76 o 
  -5  13   7     1596.45     1421.02     48.16 o 
  -4  13   7     2125.74     2440.17    103.20 o 
  -3  13   7     1376.90     1114.06     41.96 o 
  -2  13   7      583.14      609.50     25.98 o 
  -1  13   7      761.27      773.21     31.01 o 
   0  13   7     1458.23     1630.11     59.24 o 
   1  13   7      515.60      587.16     25.37 o 
   2  13   7      495.77      525.04     23.72 o 
   3  13   7      749.84      750.87     63.38 o 
   4  13   7     3786.96     3340.78    121.81 o 
   5  13   7      869.20      954.80     81.99 o 
   6  13   7       54.43       71.82     11.50 o 
   7  13   7     2048.62     2193.70    170.55 o 
   8  13   7      867.06      933.21     88.38 o 
   9  13   7      930.70      911.87     40.73 o 
  10  13   7      638.82      652.55     29.07 o 
  11  13   7      108.92      143.63     14.43 o 
  12  13   7      223.27      236.07     17.58 o 
  13  13   7      259.78      268.73     19.36 o 
  14  13   7        6.84        6.35     13.34 o 
  15  13   7       18.25        3.84     12.95 o 
  16  13   7        0.29        2.11     13.65 o 
  17  13   7        8.38        3.18     19.41 o 
  18  13   7      142.44      212.60     20.09 o 
 -17  14   7        6.97       -6.49     20.87 o 
 -16  14   7       45.88       75.45     17.51 o 
 -15  14   7       82.99      145.39     17.05 o 
 -14  14   7       43.98       47.11     11.72 o 
 -13  14   7       12.02        1.38     10.83 o 
 -12  14   7      250.19      298.53     23.13 o 
 -11  14   7       69.98       26.71      7.38 o 
 -10  14   7      471.21      504.03     23.19 o 
  -9  14   7      155.89      129.57     12.14 o 
  -8  14   7      370.63      446.24     17.38 o 
  -7  14   7      212.70      240.05     12.98 o 
  -6  14   7       91.06       80.97      8.40 o 
  -5  14   7      161.80      164.46     10.41 o 
  -4  14   7      119.36       99.91      8.89 o 
  -3  14   7     1474.93     1365.02     48.54 o 
  -2  14   7      166.98      138.79     12.08 o 
  -1  14   7      176.14      186.10     26.09 o 
   0  14   7      170.01      119.80     11.59 o 
   1  14   7      321.82      296.50     17.53 o 
   2  14   7      157.10      152.48     12.56 o 
   3  14   7      858.70      960.62     58.98 o 
   4  14   7      166.99      119.21     12.67 o 
   5  14   7       97.82       77.11     19.77 o 
   6  14   7      166.66      114.34     12.85 o 
   7  14   7      362.30      308.99     19.08 o 
   8  14   7      635.62      608.07     33.50 o 
   9  14   7      170.00      140.66     14.21 o 
  10  14   7      703.98      663.67     29.66 o 
  11  14   7      103.27       93.75     14.60 o 
  12  14   7      454.75      514.66     35.20 o 
  13  14   7       16.43       13.06     13.40 o 
  14  14   7       60.98       88.32     14.72 o 
  15  14   7       47.08       45.31     17.94 o 
  16  14   7       38.26       51.28     15.23 o 
  17  14   7       10.13        3.36     15.45 o 
 -17  15   7       19.44      -15.31     23.28 o 
 -16  15   7       58.94       73.62     26.26 o 
 -15  15   7        2.62       -7.77     22.85 o 
 -14  15   7      637.29      795.76     59.99 o 
 -13  15   7      345.27      398.72     27.10 o 
 -12  15   7      223.60      224.39     21.28 o 
 -11  15   7      210.54      180.51     27.47 o 
 -10  15   7       34.27       64.74     11.56 o 
  -9  15   7      180.54      194.81     15.21 o 
  -8  15   7      530.95      541.90     20.58 o 
  -7  15   7      120.29       94.69      9.23 o 
  -6  15   7      486.88      622.10     24.16 o 
  -5  15   7      136.70      132.71     11.02 o 
  -4  15   7     2209.04     1719.51     50.50 o 
  -3  15   7     2517.06     2306.26     66.36 o 
  -2  15   7      148.70      117.19     12.09 o 
  -1  15   7     2351.51     2203.17     78.93 o 
   0  15   7      980.25      920.31     36.77 o 
   1  15   7     2215.16     2159.38     77.71 o 
   2  15   7       81.93       51.69     14.08 o 
   3  15   7     1528.68     1655.35     79.53 o 
   4  15   7     1186.06     1044.41     46.39 o 
   5  15   7       76.56       78.87     23.18 o 
   6  15   7      892.07      806.50     33.57 o 
   7  15   7       69.74       45.48     11.51 o 
   8  15   7      798.04      671.49     32.52 o 
   9  15   7      265.44      246.30     17.74 o 
  10  15   7       22.91       26.36     12.36 o 
  11  15   7      239.25      258.18     18.71 o 
  12  15   7      132.07      120.40     27.52 o 
  13  15   7      455.73      460.51     24.88 o 
  14  15   7      930.17     1030.17     42.47 o 
  15  15   7        4.04       14.83     19.52 o 
  16  15   7       31.51       53.99     15.65 o 
 -16  16   7      225.97      272.02     35.92 o 
 -15  16   7      363.32      492.26     47.27 o 
 -14  16   7       94.18       98.68     26.83 o 
 -13  16   7       40.24       37.57     23.70 o 
 -12  16   7        9.93        3.90     13.37 o 
 -11  16   7       67.02       52.98     11.70 o 
 -10  16   7      131.72      115.05     12.73 o 
  -9  16   7       15.36       16.48     10.53 o 
  -8  16   7      118.84      104.95     10.15 o 
  -7  16   7      408.77      326.60     17.01 o 
  -6  16   7      773.27      675.84     27.80 o 
  -5  16   7       49.28       50.65      8.51 o 
  -4  16   7     1056.70      998.37     31.43 o 
  -3  16   7        6.94       16.44      7.81 o 
  -2  16   7      291.13      273.12     20.60 o 
  -1  16   7      267.28      244.07     17.08 o 
   0  16   7     4484.78     4479.80    155.51 o 
   1  16   7      492.52      381.54     21.24 o 
   2  16   7      488.68      305.79     18.99 o 
   3  16   7       11.75       -5.91     10.56 o 
   4  16   7      721.33      730.66     47.70 o 
   5  16   7       91.70       60.41     11.75 o 
   6  16   7      456.21      411.42     45.11 o 
   7  16   7      349.69      276.74     18.69 o 
   8  16   7       66.45       51.48     12.53 o 
   9  16   7       26.33        6.07     12.35 o 
  10  16   7      242.30      216.62     17.44 o 
  11  16   7      109.22       96.07     15.13 o 
  12  16   7       12.47        3.53     15.04 o 
  13  16   7       29.04       18.79     13.94 o 
  14  16   7       88.79       86.96     15.79 o 
  15  16   7      212.44      277.02     31.29 o 
  16  16   7      296.19      425.65     26.35 o 
 -15  17   7       98.54      114.14     30.60 o 
 -14  17   7      204.89      269.55     34.82 o 
 -13  17   7      198.50      180.04     30.19 o 
 -12  17   7      541.55      565.85     47.62 o 
 -11  17   7       81.56       68.96     17.24 o 
 -10  17   7      117.38       83.39     12.35 o 
  -9  17   7      304.06      384.54     20.33 o 
  -8  17   7      568.38      635.39     22.86 o 
  -7  17   7      223.25      229.69     13.41 o 
  -6  17   7      847.66      944.66     37.72 o 
  -5  17   7        5.89       -5.76      8.27 o 
  -4  17   7      325.55      253.25     13.66 o 
  -3  17   7       37.10       26.97      8.15 o 
  -2  17   7      210.11      257.55     26.84 o 
  -1  17   7     1747.06     2062.18    122.35 o 
   0  17   7      249.50      254.80     17.22 o 
   1  17   7     3177.40     2908.46    133.25 o 
   2  17   7      362.88      305.18     19.96 o 
   3  17   7       20.76       -4.26     10.72 o 
   4  17   7      176.40      163.37     16.65 o 
   5  17   7       10.68        3.39     10.83 o 
   6  17   7     1552.98     1274.87     61.35 o 
   7  17   7      295.56      268.84     18.79 o 
   8  17   7      434.55      480.91     24.75 o 
   9  17   7      537.33      489.52     26.47 o 
  10  17   7      194.63      158.68     16.67 o 
  11  17   7      150.22      129.29     26.84 o 
  12  17   7      347.00      350.25     26.70 o 
  13  17   7      197.66      238.83     19.60 o 
  14  17   7      110.63       74.27     16.30 o 
  15  17   7      162.92      212.87     19.93 o 
 -14  18   7      606.97      705.47     56.75 o 
 -13  18   7      173.56      133.91     30.91 o 
 -12  18   7      111.22      116.85     29.46 o 
 -11  18   7       37.54       16.43     26.12 o 
 -10  18   7       44.55       37.98     15.66 o 
  -9  18   7      160.55      146.36     22.75 o 
  -8  18   7        0.23       -5.69      8.91 o 
  -7  18   7      422.37      488.53     19.54 o 
  -6  18   7       39.40       38.87      9.17 o 
  -5  18   7      586.63      728.63     24.97 o 
  -4  18   7       22.20       16.19      8.60 o 
  -3  18   7      485.43      367.36     16.47 o 
  -2  18   7      479.38      407.34     19.69 o 
  -1  18   7      739.45      677.28     26.83 o 
   0  18   7      666.50      610.10     24.92 o 
   1  18   7      709.81      674.06     29.61 o 
   2  18   7      456.85      393.22     21.68 o 
   3  18   7      270.23      262.30     19.16 o 
   4  18   7       30.75       30.20     11.93 o 
   5  18   7     1078.92     1016.43     40.80 o 
   6  18   7       60.03       43.97     12.74 o 
   7  18   7      620.58      584.12     28.15 o 
   8  18   7        0.43       -5.73     12.75 o 
   9  18   7      273.36      228.88     18.29 o 
  10  18   7       24.06        2.04     13.25 o 
  11  18   7       21.35        2.01     13.71 o 
  12  18   7      206.42      274.61     20.78 o 
  13  18   7      157.65      148.32     18.27 o 
 -13  19   7      354.19      434.81     43.16 o 
 -12  19   7      203.82      182.61     31.41 o 
 -11  19   7       29.18       47.32     17.37 o 
 -10  19   7      619.24      685.12     35.94 o 
  -9  19   7      624.32      674.40     35.43 o 
  -8  19   7       34.46       24.14     15.13 o 
  -7  19   7      401.79      372.70     25.59 o 
  -6  19   7       22.88       29.01      9.53 o 
  -5  19   7      359.58      332.91     20.51 o 
  -4  19   7      209.63      204.89     12.89 o 
  -3  19   7      369.70      388.99     21.12 o 
  -2  19   7      247.82      251.23     16.57 o 
  -1  19   7      472.76      420.27     23.81 o 
   0  19   7       79.92       48.08     10.62 o 
   1  19   7      265.34      315.68     21.60 o 
   2  19   7      352.95      304.21     19.90 o 
   3  19   7      629.45      510.82     25.28 o 
   4  19   7      133.95      127.05     15.13 o 
   5  19   7      458.99      391.79     22.31 o 
   6  19   7       36.80       32.57     13.08 o 
   7  19   7      217.38      276.05     24.22 o 
   8  19   7       33.00       55.31     14.22 o 
   9  19   7      613.43      677.20     32.08 o 
  10  19   7      347.04      500.24     56.14 o 
  11  19   7       20.71        3.30     14.96 o 
  12  19   7      109.75       72.28     16.31 o 
  13  19   7      392.87      453.38     26.93 o 
 -12  20   7      452.13      555.40     48.73 o 
 -11  20   7      272.30      289.82     31.71 o 
 -10  20   7      321.67      316.91     25.29 o 
  -9  20   7      617.42      661.40     35.40 o 
  -8  20   7        9.22       20.98     15.77 o 
  -7  20   7     1078.37      971.87     36.14 o 
  -6  20   7      343.30      294.57     18.52 o 
  -5  20   7      546.36      529.71     21.07 o 
  -4  20   7       26.62       23.56      9.66 o 
  -3  20   7      189.37      200.98     13.52 o 
  -2  20   7      698.20      661.19     26.88 o 
  -1  20   7        1.31        7.26     14.53 o 
   0  20   7        0.07      -14.91      9.94 o 
   1  20   7        1.34        9.55     10.28 o 
   2  20   7      909.15      807.34     31.20 o 
   3  20   7      338.79      288.70     22.93 o 
   4  20   7       23.64       37.17     13.11 o 
   5  20   7      731.73      650.40     30.34 o 
   6  20   7      293.10      282.33     20.04 o 
   7  20   7      579.65      689.37     69.38 o 
   8  20   7        7.44        4.58     13.81 o 
   9  20   7      828.06      787.30     35.52 o 
  10  20   7      201.32      191.14     20.21 o 
  11  20   7      180.16      153.38     17.96 o 
 -11  21   7       46.79        0.78     17.41 o 
 -10  21   7       47.76       50.16     18.04 o 
  -9  21   7      103.57      127.19     19.43 o 
  -8  21   7       84.12      107.98     18.49 o 
  -7  21   7      351.51      402.07     22.35 o 
  -6  21   7      257.11      318.52     19.31 o 
  -5  21   7       12.32       16.12     11.53 o 
  -4  21   7      520.66      489.73     22.95 o 
  -3  21   7        0.32       -8.83      9.21 o 
  -2  21   7     1123.63     1053.14     38.42 o 
  -1  21   7      290.82      318.77     29.58 o 
   0  21   7       29.13       43.36     11.45 o 
   1  21   7      537.25      444.77     28.45 o 
   2  21   7     1207.60     1114.11     40.48 o 
   3  21   7        0.57       17.37     11.32 o 
   4  21   7      546.88      503.22     23.30 o 
   5  21   7       22.56       47.04     20.20 o 
   6  21   7      286.88      315.18     21.94 o 
   7  21   7      450.87      424.46     25.29 o 
   8  21   7      149.36      176.27     18.07 o 
   9  21   7      184.90      202.39     19.61 o 
  10  21   7       25.80       28.28     21.38 o 
  11  21   7       26.00        0.52     19.76 o 
  -9  22   7      432.54      522.75     32.79 o 
  -8  22   7      824.21      923.59     45.61 o 
  -7  22   7      215.86      233.03     25.39 o 
  -6  22   7      157.63      166.12     21.39 o 
  -5  22   7       33.82       43.73     12.50 o 
  -4  22   7       29.93       26.33     11.97 o 
  -3  22   7      409.22      447.46     22.27 o 
  -2  22   7       33.76       42.87     20.16 o 
  -1  22   7      128.70      109.38     13.05 o 
   0  22   7      192.88      210.98     21.33 o 
   1  22   7      138.34      130.50     13.75 o 
   2  22   7       37.46       64.79     12.25 o 
   3  22   7      436.65      439.91     21.92 o 
   4  22   7       22.64       40.74     12.30 o 
   5  22   7       53.03       46.96     12.75 o 
   6  22   7      115.42      138.85     14.51 o 
   7  22   7      116.07      125.31     39.46 o 
   8  22   7      563.87      715.20     40.33 o 
   9  22   7      790.32      664.19     33.00 o 
  -7  23   7      296.30      269.27     18.82 o 
  -6  23   7      254.72      220.50     22.30 o 
  -5  23   7       38.27       22.11     12.78 o 
  -4  23   7       26.48       20.40     12.48 o 
  -3  23   7      144.70      167.25     23.16 o 
  -2  23   7      584.56      502.37     24.07 o 
  -1  23   7       69.53       77.02     16.06 o 
   0  23   7      180.04      152.72     14.74 o 
   1  23   7      121.85      103.36     13.54 o 
   2  23   7      333.45      375.83     23.92 o 
   3  23   7       77.87      142.21     26.67 o 
   4  23   7       33.34       16.07     12.29 o 
   5  23   7       28.73       36.98     13.02 o 
   6  23   7      271.45      281.51     18.59 o 
   7  23   7      160.65      216.50     20.02 o 
  -4  24   7      299.62      408.96     22.55 o 
  -3  24   7      436.53      419.15     22.75 o 
  -2  24   7       76.52       67.48     13.69 o 
  -1  24   7        6.73        9.69     14.73 o 
   0  24   7      217.98      269.70     24.45 o 
   1  24   7        6.55       31.01     14.91 o 
   2  24   7       57.93       70.79     13.51 o 
   3  24   7      240.26      299.92     20.28 o 
   4  24   7      504.57      509.96     26.51 o 
 -20   0   8       31.68       21.23     23.83 o 
 -18   0   8      131.08       98.60     22.79 o 
 -16   0   8      651.73      402.25     36.69 o 
 -14   0   8      487.87      484.05     41.05 o 
 -12   0   8     1774.46     1447.76     93.47 o 
 -10   0   8     1581.20     1943.13    121.92 o 
  -8   0   8      698.89      589.59     41.13 o 
  -6   0   8     4323.96     4625.41    279.83 o 
  -4   0   8      959.57     1123.73     70.88 o 
  -2   0   8    23172.10    24419.14   1460.21 o 
   0   0   8     4874.92     6175.51    203.31 o 
   2   0   8    32855.91    31050.07   2024.65 o 
   4   0   8      923.10     1234.82     50.73 o 
   6   0   8     4677.43     5070.17    201.46 o 
   8   0   8      822.92      709.06     31.87 o 
  10   0   8     2588.35     2901.31    116.99 o 
  12   0   8     2380.20     2527.19    121.10 o 
  14   0   8      591.10      596.96     36.13 o 
  16   0   8      824.68      937.74     76.85 o 
  18   0   8      218.15      414.67     46.76 o 
 -21   1   8       86.27       44.90     16.53 o 
 -20   1   8       13.35       13.80     14.61 o 
 -19   1   8       49.04       53.43     22.46 o 
 -18   1   8       35.82        4.72     15.25 o 
 -17   1   8      554.66      635.74     35.25 o 
 -16   1   8      517.58      484.68     30.39 o 
 -15   1   8       93.16       23.78     13.08 o 
 -14   1   8     1168.49     1185.21     56.60 o 
 -13   1   8     1354.39     1688.60     76.70 o 
 -12   1   8      500.60      585.53     31.52 o 
 -11   1   8      477.07      561.19     29.64 o 
 -10   1   8      264.92      285.57     27.56 o 
  -9   1   8      608.86      589.67     29.69 o 
  -8   1   8      845.73      951.21     44.07 o 
  -7   1   8     1284.46     1473.04     65.54 o 
  -6   1   8      836.51      909.13     41.69 o 
  -5   1   8     2002.34     2161.15     79.79 o 
  -4   1   8      369.66      474.80     19.89 o 
  -3   1   8       62.84       65.04      7.56 o 
  -2   1   8     1853.80     1792.02     54.59 o 
  -1   1   8      320.30      328.15     15.57 o 
   0   1   8     2721.43     2535.26     67.32 o 
   1   1   8      553.09      522.51     17.10 o 
   2   1   8     1463.75     1509.52     61.26 o 
   3   1   8       79.28       75.58     15.43 o 
   4   1   8      231.27      341.39     17.33 o 
   5   1   8     1066.85     1326.79     78.95 o 
   6   1   8     1402.86     1252.70     44.01 o 
   7   1   8      808.98      966.55     34.32 o 
   8   1   8     1366.34     1410.59     49.29 o 
   9   1   8      709.20      641.59     26.06 o 
  10   1   8      482.95      560.96     24.12 o 
  11   1   8      296.22      302.91     18.50 o 
  12   1   8      318.53      354.97     35.17 o 
  14   1   8     1024.07     1037.95     50.19 o 
  15   1   8      171.71      203.73     17.52 o 
  16   1   8      476.69      644.29     41.73 o 
  17   1   8      462.08      663.02     42.56 o 
  18   1   8       66.14      161.56     22.37 o 
  19   1   8       79.40      215.13     25.40 o 
 -21   2   8        2.76       25.33     19.23 o 
 -20   2   8      160.53       59.62     16.64 o 
 -19   2   8      300.13      313.59     25.61 o 
 -18   2   8       84.43       17.71     25.85 o 
 -17   2   8      444.08      512.21     30.98 o 
 -16   2   8      117.25      143.62     18.60 o 
 -15   2   8      644.46      570.98     41.23 o 
 -14   2   8      420.01       83.28     19.98 o 
 -13   2   8      901.27      714.38    129.75 o 
 -12   2   8      118.64      121.27     31.75 o 
 -11   2   8      835.90      948.37     45.15 o 
 -10   2   8     1709.05     1661.44     74.45 o 
  -9   2   8     1429.17     1425.09     64.12 o 
  -8   2   8      106.43      138.34     17.89 o 
  -7   2   8      799.43      871.86     40.43 o 
  -6   2   8     1416.03     1860.69     69.13 o 
  -5   2   8      565.66      761.80     23.92 o 
  -4   2   8     2488.35     2771.10     82.00 o 
  -3   2   8      234.69      256.56      9.16 o 
  -2   2   8     5619.24     4718.35    125.59 o 
  -1   2   8      577.39      524.61     15.63 o 
   0   2   8      997.82     1149.15     29.16 o 
   1   2   8      811.03      699.67     22.52 o 
   2   2   8     4758.90     4209.00    113.33 o 
   3   2   8      213.92      212.64      9.99 o 
   4   2   8     4267.62     4138.72    124.57 o 
   5   2   8      874.66      936.87     30.34 o 
   6   2   8     2611.19     2780.84     84.99 o 
   7   2   8      453.39      541.60     27.00 o 
   8   2   8      196.53      202.15     10.73 o 
   9   2   8      915.04      980.09     32.35 o 
  10   2   8     1071.42     1077.08     43.23 o 
  11   2   8      453.23      605.24     53.60 o 
  12   2   8      192.28      188.59     14.16 o 
  13   2   8     1373.27     1560.12     50.14 o 
  14   2   8      779.16     1002.84     34.54 o 
  15   2   8      685.30      749.11     31.56 o 
  16   2   8      119.20      212.97     14.81 o 
  17   2   8      320.26      493.43     36.06 o 
  18   2   8      151.03      204.30     24.10 o 
  19   2   8      217.66      374.77     46.79 o 
 -20   3   8       33.85       42.21     17.39 o 
 -19   3   8       38.81        5.55     15.77 o 
 -18   3   8       10.18       14.19     14.24 o 
 -17   3   8       23.93       64.15     16.63 o 
 -16   3   8       64.35       38.46     15.77 o 
 -15   3   8       36.86        3.29     13.16 o 
 -14   3   8      204.89      161.70     18.21 o 
 -13   3   8       49.44       72.51     13.89 o 
 -12   3   8      509.44      389.93     37.98 o 
 -11   3   8      231.23      215.95     18.10 o 
 -10   3   8      323.48      367.95     32.01 o 
  -9   3   8      575.84      614.01     32.32 o 
  -8   3   8     2635.18     3358.88    137.90 o 
  -7   3   8      165.78      172.63     14.00 o 
  -6   3   8      684.04      660.28     20.85 o 
  -5   3   8     1301.40     1289.00     39.02 o 
  -4   3   8     1524.68     1453.63     43.78 o 
  -3   3   8     1235.10     1274.74     35.17 o 
  -2   3   8     5174.81     5349.64    142.61 o 
  -1   3   8      838.28      738.55     21.26 o 
   0   3   8      560.43      474.68     17.09 o 
   1   3   8     1086.18      948.31     26.96 o 
   2   3   8     3160.14     3780.55    101.69 o 
   3   3   8     1490.33     1368.60     42.71 o 
   4   3   8      974.74     1069.80     33.99 o 
   5   3   8      705.75      854.33     27.66 o 
   6   3   8      541.50      486.79     17.57 o 
   7   3   8      164.83      178.51     13.28 o 
   8   3   8     4173.31     4490.23    135.98 o 
   9   3   8      706.14      664.87     23.39 o 
  10   3   8      591.70      586.57     21.67 o 
  11   3   8      130.39       81.44     11.84 o 
  12   3   8      844.98      910.55     31.54 o 
  13   3   8       71.80       76.37     10.86 o 
  14   3   8      202.39      171.77     15.03 o 
  15   3   8       57.88       97.18     13.69 o 
  16   3   8      102.19      134.50     19.75 o 
  17   3   8       16.08       33.03     11.34 o 
  18   3   8       13.90       75.32     20.28 o 
  19   3   8       47.24      131.28     33.08 o 
 -20   4   8       69.17       12.12     16.45 o 
 -19   4   8      268.40      290.80     24.89 o 
 -18   4   8       57.07       26.08     15.62 o 
 -17   4   8      380.12      415.74     27.65 o 
 -16   4   8      201.03      166.31     18.07 o 
 -15   4   8       74.47       50.08     14.75 o 
 -14   4   8      661.55      692.10     37.06 o 
 -13   4   8        5.05        4.73     12.05 o 
 -12   4   8       51.75       85.68     13.90 o 
 -11   4   8       92.34      117.84     14.31 o 
 -10   4   8     1890.48     1950.73    117.62 o 
  -9   4   8      359.51      359.26     20.66 o 
  -8   4   8     1217.60     1105.77     50.83 o 
  -7   4   8     1063.68     1026.92     35.19 o 
  -6   4   8      386.63      330.62     12.46 o 
  -5   4   8     1835.11     1676.39     50.33 o 
  -4   4   8      986.43     1031.39     28.82 o 
  -3   4   8     2104.39     2436.86     65.49 o 
  -2   4   8     4394.31     5066.65    134.77 o 
  -1   4   8     1496.84     1734.89     47.19 o 
   0   4   8       47.61       38.08      9.49 o 
   1   4   8      839.01     1122.77     38.41 o 
   2   4   8     7718.42     7688.76    207.50 o 
   3   4   8     1152.83     1570.65     48.15 o 
   4   4   8      950.44      984.59     31.64 o 
   5   4   8     1330.51     1363.28     42.85 o 
   6   4   8      222.26      209.12     10.46 o 
   7   4   8     1068.00      986.85     32.00 o 
   8   4   8      688.22      709.69     34.19 o 
   9   4   8      194.72      211.14     11.64 o 
  10   4   8     2067.89     2165.66     67.48 o 
  11   4   8       68.83       69.08      9.04 o 
  12   4   8       58.55       56.16     12.02 o 
  13   4   8        8.32        4.14     11.32 o 
  14   4   8      579.56      563.64     27.02 o 
  15   4   8       74.60       97.07     13.68 o 
  16   4   8      231.83      264.65     18.70 o 
  17   4   8      227.59      127.83     15.97 o 
  18   4   8       85.03      169.71     14.60 o 
  19   4   8      182.17      163.46     23.07 o 
 -20   5   8       10.15      -19.49     14.51 o 
 -19   5   8      109.31      183.07     21.60 o 
 -18   5   8      147.77       13.71     15.71 o 
 -17   5   8      531.45      620.24     35.79 o 
 -16   5   8      429.50      386.22     33.44 o 
 -15   5   8      490.54      483.00     28.67 o 
 -14   5   8      451.64      276.21     31.51 o 
 -13   5   8      191.01      235.23     20.79 o 
 -12   5   8     1609.27     1788.19     80.84 o 
 -11   5   8      741.89      818.56     57.81 o 
 -10   5   8      128.89      125.15     30.58 o 
  -9   5   8      444.76      434.15     17.69 o 
  -8   5   8      117.39       93.68     14.08 o 
  -7   5   8     1201.57     1278.63     39.12 o 
  -6   5   8     4065.56     4643.80    137.63 o 
  -5   5   8     1221.77     1365.97     38.76 o 
  -4   5   8     1067.73     1167.18     32.29 o 
  -3   5   8      326.46      248.25      9.54 o 
  -2   5   8      373.37      338.50     11.48 o 
  -1   5   8     5294.47     5380.91    159.91 o 
   0   5   8       36.98       27.04      5.98 o 
   1   5   8     3704.75     4126.75    111.47 o 
   2   5   8      226.56      254.31      9.23 o 
   3   5   8      384.78      318.90     12.86 o 
   4   5   8      727.58      825.36     26.88 o 
   5   5   8     2260.28     2145.62     65.99 o 
   6   5   8     5065.25     5282.95    159.80 o 
   7   5   8     1084.96     1083.59     35.06 o 
   8   5   8      218.34      182.24     10.23 o 
   9   5   8      341.91      313.78     14.33 o 
  10   5   8       74.25       52.70     10.71 o 
  11   5   8     1305.47     1483.96     54.77 o 
  12   5   8     1668.92     1893.96     69.03 o 
  13   5   8      221.62      278.68     18.47 o 
  14   5   8      677.99      835.02     34.54 o 
  15   5   8      512.20      603.26     27.84 o 
  16   5   8      561.73      684.82     30.66 o 
  17   5   8      361.53      315.82     23.23 o 
  18   5   8      237.84      281.42     20.53 o 
  19   5   8       88.65      133.57     18.95 o 
 -20   6   8       20.96      -23.79     15.86 o 
 -19   6   8       12.53      -13.83     16.05 o 
 -18   6   8       75.30       25.67     15.19 o 
 -17   6   8       35.38       31.00     16.10 o 
 -16   6   8       21.28       53.15     14.95 o 
 -15   6   8      362.10      399.22     26.77 o 
 -14   6   8      586.17      463.18     99.61 o 
 -13   6   8      560.21      432.29     89.54 o 
 -12   6   8      802.18      843.00     49.57 o 
 -11   6   8      949.57      888.73     59.32 o 
 -10   6   8      109.26      117.08     13.91 o 
  -9   6   8      146.64      151.16     10.86 o 
  -8   6   8      343.32      340.97     12.12 o 
  -7   6   8      955.18     1070.72     38.25 o 
  -6   6   8      545.30      495.02     23.50 o 
  -5   6   8     1130.57     1004.96     28.46 o 
  -4   6   8       65.32       61.04      5.09 o 
  -3   6   8     1415.17     1527.33     43.38 o 
  -2   6   8     5848.44     5845.15    154.98 o 
  -1   6   8     5166.54     5110.98    152.06 o 
   0   6   8     1382.10     1400.37     43.10 o 
   1   6   8     3152.56     3487.19     94.09 o 
   2   6   8     3448.74     3894.07    117.69 o 
   3   6   8      756.95      940.65     31.09 o 
   4   6   8      120.95      114.05      7.20 o 
   5   6   8      922.20      814.96     26.96 o 
   6   6   8      288.86      277.76     12.31 o 
   7   6   8     1494.37     1545.97     48.71 o 
   8   6   8      185.27      204.25     15.99 o 
   9   6   8      102.87       84.41     10.50 o 
  10   6   8       80.52       64.76     14.19 o 
  11   6   8     1223.84     1303.12     48.98 o 
  12   6   8      932.89     1057.73     41.28 o 
  13   6   8      774.72      781.58     32.83 o 
  14   6   8      991.97     1252.06     47.88 o 
  15   6   8      270.54      211.86     42.41 o 
  16   6   8       24.04       53.14     13.01 o 
  17   6   8       54.61       58.16     13.53 o 
  18   6   8      117.57      161.51     16.58 o 
  19   6   8       13.75       14.13     26.17 o 
 -20   7   8       42.89       33.38     17.06 o 
 -19   7   8      109.13      184.31     21.44 o 
 -18   7   8       17.98       -4.32     15.84 o 
 -17   7   8       84.05       32.89     15.19 o 
 -16   7   8      230.15      175.15     18.80 o 
 -15   7   8      321.81      407.19     26.88 o 
 -14   7   8      457.92      547.32     45.30 o 
 -13   7   8      737.13      685.31     46.63 o 
 -12   7   8     1106.52      637.92     48.25 o 
 -11   7   8     1008.49      911.88    146.68 o 
 -10   7   8     1076.33     1061.73     37.72 o 
  -9   7   8      257.18      282.01     27.92 o 
  -8   7   8     1538.27     1865.89     53.94 o 
  -7   7   8     2450.13     2602.23     76.31 o 
  -6   7   8     1481.64     1475.97     40.91 o 
  -5   7   8     1033.50     1004.95     28.56 o 
  -4   7   8      713.32      972.62     27.76 o 
  -3   7   8      369.95      241.31      9.57 o 
  -2   7   8     4656.36     4672.80    125.04 o 
  -1   7   8      755.74      738.80     28.29 o 
   0   7   8      145.45      195.38      9.28 o 
   1   7   8      435.37      477.06     17.09 o 
   2   7   8     4597.52     4815.43    145.83 o 
   3   7   8      198.72      126.79     16.29 o 
   4   7   8     1097.75     1304.69     41.16 o 
   5   7   8      761.06      779.73     30.45 o 
   6   7   8     1208.06     1264.03     40.38 o 
   7   7   8     3910.97     3713.43    128.71 o 
   8   7   8     1978.43     2099.94     74.50 o 
   9   7   8      476.13      411.00     20.63 o 
  10   7   8      679.98      690.52     53.76 o 
  11   7   8     1487.88     1474.57     54.44 o 
  12   7   8     1928.51     1950.91     72.07 o 
  13   7   8      403.08      432.31     45.72 o 
  14   7   8      842.50     1142.24     44.21 o 
  15   7   8      187.67      140.87     50.88 o 
  16   7   8      150.38      114.43     25.50 o 
  17   7   8      118.71      129.82     21.66 o 
  18   7   8       20.94       24.93     13.84 o 
  19   7   8       73.24       52.00     14.77 o 
 -19   8   8       60.69      116.79     19.74 o 
 -18   8   8       13.11       18.12     17.71 o 
 -17   8   8      583.07      944.88     48.50 o 
 -16   8   8       83.75       57.57     25.06 o 
 -15   8   8      297.39      335.65     24.61 o 
 -14   8   8       77.03       30.89     27.10 o 
 -13   8   8       10.76        2.84     14.12 o 
 -12   8   8      262.67      317.32     22.77 o 
 -11   8   8       51.21       64.32     14.45 o 
 -10   8   8      632.08      650.89     25.57 o 
  -9   8   8      490.42      652.40     45.59 o 
  -8   8   8      554.01      610.81     24.36 o 
  -7   8   8      849.58      884.20     24.31 o 
  -6   8   8      399.80      409.44     13.89 o 
  -5   8   8      435.69      352.86     12.44 o 
  -4   8   8      380.96      315.16     11.65 o 
  -3   8   8      315.77      452.09     18.85 o 
  -2   8   8      681.07      782.26     22.93 o 
  -1   8   8      563.65      541.03     18.59 o 
   0   8   8        5.67       -0.52      4.13 o 
   1   8   8      358.97      348.07     16.47 o 
   2   8   8      527.57      631.24     21.63 o 
   3   8   8      583.85      692.82     27.51 o 
   4   8   8      269.36      271.13     15.11 o 
   5   8   8      549.92      435.71     19.99 o 
   6   8   8      362.92      384.76     18.87 o 
   7   8   8      721.39      683.24     28.15 o 
   8   8   8      841.60      763.25     30.94 o 
   9   8   8      892.74      908.94     42.73 o 
  10   8   8      597.43      601.80     26.84 o 
  11   8   8       64.35       54.63     13.31 o 
  12   8   8      161.92      104.96     18.86 o 
  13   8   8       11.82        7.77     12.34 o 
  14   8   8      142.01      164.01     15.88 o 
  15   8   8      160.96       94.68     28.11 o 
  16   8   8      139.18      171.79     16.39 o 
  18   8   8        7.11      -12.53     13.33 o 
  19   8   8       36.59       50.15     15.33 o 
 -19   9   8      150.46       91.06     18.75 o 
 -18   9   8      302.67      333.88     26.53 o 
 -17   9   8       12.46        8.15     13.98 o 
 -16   9   8       41.86       15.06     14.67 o 
 -15   9   8      123.27       75.18     36.17 o 
 -14   9   8      138.93      139.95     18.07 o 
 -13   9   8      695.08      636.46     80.47 o 
 -12   9   8        5.00        5.16     13.79 o 
 -11   9   8     2595.88     2687.18    118.29 o 
 -10   9   8      649.39      746.03     63.77 o 
  -9   9   8      188.54      228.09     16.04 o 
  -8   9   8     2218.32     2461.84     62.40 o 
  -7   9   8     1541.06     1696.48     43.94 o 
  -6   9   8      867.41      902.17     26.37 o 
  -5   9   8     3686.69     3849.06    103.78 o 
  -4   9   8      114.23      154.65      8.32 o 
  -3   9   8     8723.96     8889.37    236.52 o 
  -2   9   8      116.96      181.73      9.29 o 
  -1   9   8     4826.07     4795.94    142.36 o 
   0   9   8     1650.29     1172.98     42.88 o 
   1   9   8     3436.08     3694.72    128.59 o 
   2   9   8      168.42      248.83     11.70 o 
   3   9   8     9356.47     9180.62    314.79 o 
   4   9   8      126.08      160.43     14.77 o 
   5   9   8     3994.28     3899.59    135.75 o 
   6   9   8     1055.06      979.76     39.99 o 
   7   9   8     2259.13     2116.63     75.52 o 
   8   9   8     2863.47     2838.40    100.27 o 
   9   9   8      315.76      311.59     18.80 o 
  10   9   8      983.22     1017.24     39.98 o 
  11   9   8     1572.86     2006.50    147.77 o 
  12   9   8        2.71       26.90     12.13 o 
  13   9   8      721.49      806.83     33.95 o 
  14   9   8      117.55      132.54     14.74 o 
  15   9   8      188.33      240.22     18.48 o 
  16   9   8       63.03      100.25     27.12 o 
  17   9   8       22.09       24.66     14.24 o 
  18   9   8      256.59      292.16     23.42 o 
  19   9   8      231.49      397.95     24.58 o 
 -19  10   8       38.76        9.43     15.05 o 
 -18  10   8       77.02      109.64     19.00 o 
 -17  10   8       56.12       92.52     17.75 o 
 -16  10   8       25.50        5.95     14.60 o 
 -15  10   8      327.12      334.89     25.04 o 
 -14  10   8       94.25       42.20     19.64 o 
 -13  10   8       40.22       42.11     15.02 o 
 -12  10   8      203.18      171.22     81.04 o 
 -11  10   8     1979.31     2241.18     82.48 o 
 -10  10   8      687.87      796.97     53.75 o 
  -9  10   8     1990.14     2130.98     64.04 o 
  -8  10   8     1229.58     1090.86     37.33 o 
  -7  10   8      106.91      102.54      8.18 o 
  -6  10   8      209.66      204.39     10.62 o 
  -5  10   8      658.27      714.61     26.28 o 
  -4  10   8      335.91      346.04     16.29 o 
  -3  10   8       45.35       37.30      5.47 o 
  -2  10   8     1919.20     1897.09     58.23 o 
  -1  10   8      311.68      387.96     31.22 o 
   0  10   8       16.32       38.73      7.87 o 
   1  10   8      575.25      610.12     37.06 o 
   2  10   8     1973.36     1846.30     65.81 o 
   3  10   8       48.90       27.82      8.39 o 
   4  10   8      587.95      483.87     30.60 o 
   5  10   8     1083.53      970.62     37.34 o 
   6  10   8      131.12      108.00     18.72 o 
   7  10   8       59.84       43.52     19.07 o 
   8  10   8      668.55      725.94     52.32 o 
   9  10   8     1705.34     1844.44     67.52 o 
  10  10   8      984.75      978.90     38.76 o 
  11  10   8     1077.30     1527.78    115.94 o 
  12  10   8      365.67      401.05     21.95 o 
  13  10   8       43.41       63.15     13.43 o 
  14  10   8      169.18      197.61     16.82 o 
  15  10   8      285.99      317.27     20.98 o 
  16  10   8       35.96       49.49     14.37 o 
  17  10   8       35.71       50.88     14.36 o 
  18  10   8       41.59       20.27     14.33 o 
  19  10   8       71.25      110.85     16.97 o 
 -18  11   8       47.24       48.50     16.09 o 
 -17  11   8       20.66       13.65     15.45 o 
 -16  11   8        7.01       -4.91     14.62 o 
 -15  11   8      535.41      621.86     42.79 o 
 -14  11   8      214.76      200.35     20.10 o 
 -13  11   8       69.60       87.87     12.77 o 
 -12  11   8      508.02      552.37     25.97 o 
 -11  11   8     1445.85     1503.79     57.34 o 
 -10  11   8      225.34      251.59     13.76 o 
  -9  11   8     1911.72     2001.81     72.89 o 
  -8  11   8      479.00      458.02     17.59 o 
  -7  11   8     4675.33     5228.25    149.79 o 
  -6  11   8      368.67      451.40     14.79 o 
  -5  11   8     1341.13     1312.69     37.14 o 
  -4  11   8      376.78      383.87     13.99 o 
  -3  11   8     1830.73     1697.37     47.01 o 
  -2  11   8      192.34      207.05     13.69 o 
  -1  11   8      461.20      510.78     30.41 o 
   0  11   8     3266.36     2940.83    102.84 o 
   1  11   8      768.71      766.00     30.29 o 
   2  11   8      140.12      193.34     12.78 o 
   3  11   8     1008.24     1100.32     62.48 o 
   4  11   8      272.63      297.29     17.09 o 
   5  11   8      770.45      855.42     52.91 o 
   6  11   8      623.07      652.72     27.96 o 
   7  11   8     6907.13     6453.20    220.22 o 
   8  11   8      263.50      300.60     22.53 o 
   9  11   8     2002.49     2076.37     74.99 o 
  10  11   8      307.96      319.10     19.38 o 
  11  11   8      860.36     1073.26     86.16 o 
  12  11   8      271.60      356.02     43.63 o 
  13  11   8       54.53       60.46     18.37 o 
  14  11   8      195.95      186.37     16.49 o 
  16  11   8       12.49       22.39     15.81 o 
  17  11   8       38.26       48.97     15.12 o 
  18  11   8       25.82       10.10     14.48 o 
 -18  12   8       30.94       23.98     16.52 o 
 -17  12   8       60.78       93.65     25.24 o 
 -16  12   8       12.21       -2.16     12.05 o 
 -15  12   8       23.75       20.81     11.74 o 
 -14  12   8       47.31       50.00     12.50 o 
 -13  12   8       13.23        0.94     11.18 o 
 -12  12   8      783.07      780.24     37.46 o 
 -11  12   8      721.40      776.64     40.59 o 
 -10  12   8      385.24      432.43     18.22 o 
  -9  12   8      337.09      281.00     17.10 o 
  -8  12   8      173.40      121.14     12.79 o 
  -7  12   8     2856.78     2704.24     88.04 o 
  -6  12   8     1124.43     1176.13     31.76 o 
  -5  12   8      787.79      887.33     32.04 o 
  -4  12   8      232.30      257.74     13.45 o 
  -3  12   8      187.07      217.99     12.09 o 
  -2  12   8      929.84      913.20     37.28 o 
  -1  12   8      849.29      802.91     31.84 o 
   0  12   8       98.16      100.32     10.95 o 
   1  12   8      657.02      686.48     28.34 o 
   2  12   8     1395.24     1208.62     45.23 o 
   3  12   8      243.70      244.15     15.45 o 
   4  12   8      278.30      293.36     17.57 o 
   5  12   8     1382.24     1352.31     73.19 o 
   6  12   8     1519.68     1372.09     51.18 o 
   7  12   8     1527.23     1883.75    139.14 o 
   8  12   8      102.13       60.31     11.65 o 
   9  12   8      213.47      183.08     26.08 o 
  10  12   8      241.93      310.24     23.37 o 
  11  12   8      995.37      996.47     39.99 o 
  12  12   8      730.80      768.94     33.38 o 
  13  12   8       10.87       -4.54     12.34 o 
  14  12   8       26.20        5.12     12.62 o 
  15  12   8       40.52       53.46     16.19 o 
  16  12   8       22.56       26.64     14.58 o 
  17  12   8       38.91       70.68     15.34 o 
  18  12   8       20.04       -1.85     14.95 o 
 -17  13   8       60.67       37.45     13.52 o 
 -16  13   8       43.30       10.45     12.59 o 
 -15  13   8      107.97      143.82     15.07 o 
 -14  13   8      174.65      217.60     20.75 o 
 -13  13   8       61.39       43.68     12.07 o 
 -12  13   8      228.91      248.65     17.02 o 
 -11  13   8      447.82      425.49     33.34 o 
 -10  13   8      255.49      317.22     17.94 o 
  -9  13   8      482.81      534.58     24.64 o 
  -8  13   8      135.43      127.96     10.86 o 
  -7  13   8      971.49     1091.77     30.18 o 
  -6  13   8      307.75      249.26     13.13 o 
  -5  13   8      465.73      447.59     17.09 o 
  -4  13   8     3035.05     2913.59     89.15 o 
  -3  13   8     3029.41     2896.19     87.93 o 
  -2  13   8      551.86      551.27     24.37 o 
  -1  13   8     1127.56     1117.99     42.26 o 
   0  13   8      226.14      207.10     14.63 o 
   1  13   8      604.45      725.07     56.84 o 
   2  13   8      552.24      565.98     25.39 o 
   3  13   8     2113.66     2349.15     88.91 o 
   4  13   8     3539.71     3205.97    112.66 o 
   5  13   8      564.23      521.46     24.41 o 
   6  13   8      193.68      154.44     19.18 o 
   7  13   8      998.05      973.94     38.73 o 
   8  13   8      191.89      181.37     14.75 o 
   9  13   8      589.20      604.85     27.55 o 
  10  13   8      439.83      385.40     21.69 o 
  11  13   8      574.04      562.05     26.82 o 
  12  13   8      201.79      240.17     17.95 o 
  13  13   8      110.85      126.01     20.85 o 
  14  13   8      112.17       92.20     14.77 o 
  15  13   8       79.75       74.85     14.93 o 
  16  13   8       59.57       71.19     17.59 o 
  17  13   8       87.82       70.72     16.49 o 
 -17  14   8       20.24       -4.45     15.40 o 
 -16  14   8      175.05      151.20     19.58 o 
 -15  14   8      267.57      313.25     33.98 o 
 -14  14   8       25.94       17.56     11.90 o 
 -13  14   8       51.88       47.75     16.55 o 
 -12  14   8       16.74       -0.12     11.55 o 
 -11  14   8      148.84      153.82     16.66 o 
 -10  14   8     1084.50      976.19     39.61 o 
  -9  14   8      985.83     1097.61     58.54 o 
  -8  14   8      448.63      505.70     24.21 o 
  -7  14   8      979.72      853.60     27.48 o 
  -6  14   8       81.15      111.39      9.37 o 
  -5  14   8     1848.41     1460.42     51.08 o 
  -4  14   8      704.02      672.79     27.12 o 
  -3  14   8     3281.62     3253.16     99.09 o 
  -2  14   8      140.75      139.60     12.33 o 
  -1  14   8     1119.85      957.97     37.62 o 
   0  14   8     2808.02     2812.14     99.15 o 
   1  14   8      796.91      828.06     35.32 o 
   2  14   8      198.37      198.19     14.70 o 
   3  14   8     4111.68     3585.59    125.17 o 
   4  14   8      377.02      414.35     32.68 o 
   5  14   8     1057.55      954.26     70.24 o 
   6  14   8       54.49       44.13     14.50 o 
   7  14   8      694.83      632.63     28.24 o 
   8  14   8      255.93      335.64     31.76 o 
   9  14   8     1776.69     1522.47     83.09 o 
  11  14   8      139.03      131.35     14.93 o 
  12  14   8       10.85        7.23     13.08 o 
  13  14   8       91.22      110.47     15.26 o 
  14  14   8       32.86       38.81     14.16 o 
  15  14   8      273.26      299.95     21.98 o 
  16  14   8      150.15      152.69     18.23 o 
  17  14   8       23.13       42.27     18.68 o 
 -16  15   8      144.32      151.14     30.18 o 
 -15  15   8      192.43      217.97     33.17 o 
 -14  15   8       74.18       87.11     17.33 o 
 -13  15   8      280.39      311.10     24.74 o 
 -12  15   8      130.80      109.42     16.83 o 
 -11  15   8      425.95      483.71     30.02 o 
 -10  15   8      677.10      648.30     27.89 o 
  -9  15   8       65.33       55.33     11.93 o 
  -8  15   8      216.94      177.32     11.16 o 
  -7  15   8      147.36      141.68     15.85 o 
  -6  15   8      268.53      266.76     13.78 o 
  -5  15   8      301.89      269.88     13.60 o 
  -4  15   8      575.21      653.28     24.19 o 
  -3  15   8      911.67      886.07     33.91 o 
  -2  15   8     2141.66     1907.36     77.21 o 
  -1  15   8     1000.10     1043.21     65.97 o 
   0  15   8     6555.61     5918.29    204.82 o 
   1  15   8     1862.18     1529.50     56.39 o 
   2  15   8     1147.38     1106.35     48.91 o 
   3  15   8      575.39      611.96     37.75 o 
   4  15   8     1063.22      861.34     35.11 o 
   5  15   8      161.60      131.58     30.49 o 
   6  15   8      324.32      324.54     19.78 o 
   7  15   8      114.27      101.44     12.88 o 
   8  15   8      265.32      199.95     15.89 o 
   9  15   8       67.15       46.18     12.88 o 
  10  15   8      529.87      523.46     26.05 o 
  11  15   8      368.27      361.76     21.73 o 
  12  15   8      188.17      213.42     17.58 o 
  13  15   8      492.50      454.05     25.42 o 
  14  15   8       83.01      103.79     23.72 o 
  15  15   8      176.62      248.64     26.12 o 
  16  15   8       80.88       44.19     15.79 o 
 -15  16   8      604.52      730.02     58.81 o 
 -14  16   8      141.54      123.77     30.96 o 
 -13  16   8      378.91      416.52     38.19 o 
 -12  16   8       13.93        4.55     14.23 o 
 -11  16   8      195.30      207.99     20.72 o 
 -10  16   8      193.70      175.28     22.96 o 
  -9  16   8      898.38     1058.99     39.86 o 
  -8  16   8      750.77      893.37     34.88 o 
  -7  16   8      103.45      103.56      9.85 o 
  -6  16   8      284.80      323.47     15.48 o 
  -5  16   8      478.68      393.69     16.64 o 
  -4  16   8     1055.09      971.48     32.75 o 
  -3  16   8      290.68      303.28     14.48 o 
  -2  16   8       63.96       74.61     10.98 o 
  -1  16   8     2490.17     2363.73     84.31 o 
   0  16   8      476.31      447.34     22.81 o 
   1  16   8     1869.86     1956.43     72.06 o 
   2  16   8       65.84       67.68     12.15 o 
   3  16   8      459.92      359.68     20.32 o 
   4  16   8      624.22      658.96     41.03 o 
   5  16   8      627.64      452.55     23.35 o 
   6  16   8      521.38      456.27     23.19 o 
   7  16   8       73.77       67.34     13.09 o 
   8  16   8      880.30      901.26     37.26 o 
   9  16   8     1286.76     1258.47     49.04 o 
  10  16   8      308.36      272.55     19.76 o 
  11  16   8      122.37       91.94     20.37 o 
  12  16   8       25.70       37.63     19.11 o 
  13  16   8      702.90      730.32     42.12 o 
  14  16   8      127.29      153.61     19.90 o 
  15  16   8      965.61     1154.01     53.98 o 
 -15  17   8      552.98      664.48     55.33 o 
 -14  17   8      141.14      216.34     35.31 o 
 -13  17   8       57.18       66.76     27.13 o 
 -12  17   8       70.90       67.18     25.53 o 
 -11  17   8      587.06      630.87     36.51 o 
 -10  17   8      585.83      554.40     28.33 o 
  -9  17   8      135.67       98.86     12.85 o 
  -8  17   8      522.84      471.29     32.47 o 
  -7  17   8      414.92      339.52     16.08 o 
  -6  17   8      154.50      148.64     11.05 o 
  -5  17   8       21.76        6.99      8.48 o 
  -4  17   8      582.32      477.56     18.72 o 
  -3  17   8      240.07      247.20     13.43 o 
  -2  17   8       16.25       13.90      9.45 o 
  -1  17   8      601.87      542.48     25.61 o 
   0  17   8      885.29      852.22     34.88 o 
   1  17   8      508.01      427.46     22.30 o 
   2  17   8       30.28       17.49     10.62 o 
   3  17   8      235.03      248.49     16.78 o 
   4  17   8      511.31      446.76     23.07 o 
   5  17   8       37.15        7.36     11.35 o 
   6  17   8      106.82       86.82     12.93 o 
   7  17   8      537.60      368.20     21.82 o 
   8  17   8      283.52      319.88     38.31 o 
   9  17   8      235.65      179.67     16.46 o 
  10  17   8      322.24      404.67     49.01 o 
  11  17   8      604.50      593.31     29.21 o 
  12  17   8      129.94      144.23     17.11 o 
  13  17   8       96.27      138.04     24.54 o 
  14  17   8      125.85      138.43     17.83 o 
 -14  18   8      107.53      144.69     30.41 o 
 -13  18   8      463.96      603.32     51.91 o 
 -12  18   8      231.50      331.61     40.28 o 
 -11  18   8      431.60      425.02     41.49 o 
 -10  18   8       13.25        7.70     15.84 o 
  -9  18   8      134.45       98.18     13.22 o 
  -8  18   8        2.71       -7.22     10.56 o 
  -7  18   8       51.93       62.54      9.83 o 
  -6  18   8      167.01      160.67     11.59 o 
  -5  18   8      416.87      419.40     17.89 o 
  -4  18   8     1617.58     1573.63     47.21 o 
  -3  18   8      283.89      294.94     15.12 o 
  -2  18   8      641.14      719.89     38.56 o 
  -1  18   8      229.59      236.59     15.24 o 
   0  18   8      183.34      197.24     15.50 o 
   1  18   8      333.10      292.06     19.01 o 
   2  18   8      924.79      874.55     36.01 o 
   3  18   8      397.93      372.33     21.50 o 
   4  18   8     1197.03     1279.27     50.21 o 
   5  18   8      657.01      552.26     26.49 o 
   6  18   8      279.78      252.48     18.66 o 
   7  18   8       58.44       53.21     13.45 o 
   8  18   8        3.29      -17.22     12.79 o 
   9  18   8       72.17       34.19     13.82 o 
  10  18   8       12.08       -9.75     13.70 o 
  11  18   8      240.13      228.60     40.10 o 
  12  18   8      290.63      347.34     23.73 o 
  13  18   8      551.65      635.33     31.82 o 
 -13  19   8       19.05        9.10     25.13 o 
 -12  19   8      186.47      215.57     33.70 o 
 -11  19   8      541.86      627.36     52.56 o 
 -10  19   8       11.38       12.04     24.67 o 
  -9  19   8       43.49       38.92     16.13 o 
  -8  19   8      102.51       59.95     14.23 o 
  -7  19   8      283.62      237.28     16.75 o 
  -6  19   8      163.36      192.91     12.62 o 
  -5  19   8      519.05      555.62     21.32 o 
  -4  19   8      186.74      188.09     12.32 o 
  -3  19   8       93.89       93.41     10.43 o 
  -2  19   8       29.32       26.43     10.14 o 
  -1  19   8      187.41      162.08     17.90 o 
   0  19   8      276.83      246.60     15.33 o 
   1  19   8      100.50      126.58     22.96 o 
   2  19   8       49.76       43.06     11.91 o 
   3  19   8       90.82       74.68     13.20 o 
   4  19   8      262.81      250.70     18.83 o 
   5  19   8      741.62      654.55     30.24 o 
   6  19   8      170.98      199.64     16.71 o 
   7  19   8      190.95      173.94     16.31 o 
   8  19   8       57.00       61.52     16.22 o 
   9  19   8       69.63       93.67     23.64 o 
  10  19   8       20.76        0.73     14.66 o 
  11  19   8      554.64      591.37     30.26 o 
  12  19   8      157.15      168.36     18.39 o 
 -11  20   8      136.91      146.09     30.40 o 
 -10  20   8      307.05      236.54     23.10 o 
  -9  20   8      233.48      370.29     26.86 o 
  -8  20   8      921.30      976.62     46.34 o 
  -7  20   8      328.96      376.05     20.64 o 
  -6  20   8      443.22      543.66     32.82 o 
  -5  20   8      398.89      429.01     18.71 o 
  -4  20   8      424.45      385.61     29.08 o 
  -3  20   8      713.13      803.32     27.57 o 
  -2  20   8      660.24      603.50     25.78 o 
  -1  20   8      394.03      415.76     23.10 o 
   0  20   8      238.11      233.83     15.29 o 
   1  20   8      734.28      612.91     25.83 o 
   2  20   8      751.26      725.79     36.91 o 
   3  20   8      916.95      913.17     38.09 o 
   4  20   8      290.22      278.33     38.35 o 
   5  20   8      607.48      579.93     28.59 o 
   6  20   8      814.43      759.14     34.09 o 
   7  20   8      551.74      510.35     26.88 o 
   8  20   8      933.92     1007.31     42.33 o 
   9  20   8      401.80      450.38     32.41 o 
  10  20   8      171.87      141.14     28.23 o 
  11  20   8       73.32       67.64     16.62 o 
 -10  21   8       96.23       96.01     20.04 o 
  -9  21   8      134.53      178.52     21.13 o 
  -8  21   8       90.87       82.07     18.36 o 
  -7  21   8      493.99      422.36     28.16 o 
  -6  21   8      150.10      132.86     14.19 o 
  -5  21   8       38.74       40.31     12.19 o 
  -4  21   8       52.68       78.39     10.73 o 
  -3  21   8       49.43       48.41     10.37 o 
  -2  21   8      131.80      138.89     13.48 o 
  -1  21   8      300.59      346.75     19.40 o 
   0  21   8      398.65      427.75     30.61 o 
   1  21   8      431.93      401.62     20.90 o 
   2  21   8       97.63      119.08     15.15 o 
   3  21   8       49.08       57.44     15.14 o 
   4  21   8       84.20       90.51     14.61 o 
   5  21   8       71.06       71.14     14.25 o 
   6  21   8       80.90       95.37     15.16 o 
   7  21   8      476.70      440.13     25.38 o 
   8  21   8       49.52       64.40     18.78 o 
   9  21   8      192.13      227.50     19.91 o 
  10  21   8       54.97       56.13     23.47 o 
  -8  22   8       41.78       50.62     18.08 o 
  -7  22   8      100.05       84.05     18.31 o 
  -6  22   8      239.55      294.88     19.30 o 
  -5  22   8      489.03      538.04     24.96 o 
  -4  22   8      142.47      167.13     15.39 o 
  -3  22   8      104.51      101.26     11.64 o 
  -2  22   8      307.02      314.08     16.92 o 
  -1  22   8      126.05       98.10     13.00 o 
   0  22   8     1077.08     1008.51     37.66 o 
   1  22   8       86.29       98.30     23.59 o 
   2  22   8      404.86      350.18     20.23 o 
   3  22   8       58.98       70.90     15.07 o 
   4  22   8       76.35      118.26     15.76 o 
   5  22   8      570.50      567.62     32.85 o 
   6  22   8      345.86      348.94     23.67 o 
   7  22   8       57.63       57.90     15.91 o 
   8  22   8       68.96      119.62     17.41 o 
  -6  23   8      116.68      106.43     16.55 o 
  -5  23   8      278.71      299.77     19.58 o 
  -4  23   8      258.64      259.30     19.02 o 
  -3  23   8      235.04      294.66     18.75 o 
  -2  23   8      100.31      131.81     14.94 o 
  -1  23   8      315.44      289.81     19.26 o 
   0  23   8       60.01       61.81     12.99 o 
   1  23   8      427.91      378.72     21.45 o 
   2  23   8      178.14      197.55     24.66 o 
   3  23   8      287.07      314.60     19.72 o 
   4  23   8      385.81      311.85     19.93 o 
   5  23   8      218.77      258.11     25.67 o 
   6  23   8       62.48       82.59     16.89 o 
  -1  24   8       74.83       84.40     16.64 o 
   0  24   8       40.27       34.10     25.44 o 
   1  24   8       59.72       78.44     19.82 o 
 -19   0   9      133.95      143.63     29.22 o 
 -17   0   9      313.58      431.18     40.95 o 
 -15   0   9       77.23        6.19     17.49 o 
 -13   0   9     3654.56     3646.35    224.66 o 
 -11   0   9       86.92       85.44     19.46 o 
  -9   0   9     2394.79     2588.75    159.93 o 
  -7   0   9     2144.25     1796.01    111.85 o 
  -5   0   9      914.08      914.84     59.10 o 
  -3   0   9    12008.76     9951.79    597.05 o 
  -1   0   9     1191.97     1139.75     51.68 o 
   1   0   9     1343.80     1303.39     44.65 o 
   3   0   9     6543.23     7007.68    272.72 o 
   5   0   9     1668.57     1415.09     69.67 o 
   7   0   9     1329.81     1181.81     49.56 o 
   9   0   9     4210.42     4206.80    168.05 o 
  11   0   9      109.40      103.33     18.03 o 
  13   0   9     2453.88     2607.66    273.43 o 
  15   0   9      140.41      166.10     20.65 o 
  19   0   9      139.04      219.57     36.45 o 
 -20   1   9       47.68       21.57     16.72 o 
 -19   1   9      328.92       80.77     16.17 o 
 -18   1   9       44.11        5.24     15.70 o 
 -17   1   9      659.66      602.96     35.09 o 
 -16   1   9      273.26      103.44     19.04 o 
 -15   1   9      116.18      213.20     20.46 o 
 -14   1   9       29.57       15.02     13.41 o 
 -13   1   9       42.78       30.77     14.18 o 
 -12   1   9       38.11       10.94     13.22 o 
 -11   1   9       46.46       30.08     12.16 o 
 -10   1   9      305.11      285.90     19.01 o 
  -9   1   9      454.04      440.24     24.22 o 
  -8   1   9     1511.43     1850.08     81.80 o 
  -7   1   9     5666.39     6242.55    266.46 o 
  -6   1   9     4091.79     3932.51    143.79 o 
  -5   1   9     1499.24     1591.31     59.46 o 
  -4   1   9     2537.70     3144.86    114.92 o 
  -3   1   9      236.34      340.11     60.28 o 
  -2   1   9     6065.58     5605.42    161.81 o 
  -1   1   9     4253.14     4500.94    118.37 o 
   0   1   9     2094.66     2263.88     60.26 o 
   1   1   9     3986.75     4581.72    134.16 o 
   2   1   9     4465.88     4783.92    140.04 o 
   3   1   9      131.22      148.96     11.49 o 
   4   1   9     3814.42     4367.55    173.82 o 
   5   1   9     1950.97     2002.56     81.20 o 
   6   1   9     3715.49     3635.80    121.96 o 
   7   1   9     5366.24     6112.93    204.92 o 
   8   1   9     1607.99     1916.63     66.09 o 
   9   1   9      541.83      509.75     19.30 o 
  10   1   9      224.61      178.37     11.30 o 
  11   1   9       84.58       64.31      8.30 o 
  12   1   9       70.44       24.16     10.85 o 
  13   1   9       40.40       80.63     22.12 o 
  14   1   9       39.21       60.92     13.96 o 
  15   1   9       64.24       85.05     18.08 o 
  16   1   9      488.69      662.55     33.74 o 
  17   1   9      533.95      779.81     48.00 o 
  18   1   9       66.35      165.19     23.27 o 
  19   1   9      579.28     1028.18     60.74 o 
 -20   2   9      288.15      342.12     27.60 o 
 -19   2   9      174.94      271.27     24.74 o 
 -18   2   9      190.11      220.23     22.01 o 
 -17   2   9       88.89       76.64     17.12 o 
 -16   2   9      139.60      147.25     24.05 o 
 -15   2   9      313.65      261.19     33.02 o 
 -14   2   9      148.86      116.17     18.48 o 
 -13   2   9      229.38       88.50     21.65 o 
 -12   2   9      784.89      741.44     39.90 o 
 -11   2   9      971.48      979.64     47.04 o 
 -10   2   9      488.15      546.47     29.33 o 
  -9   2   9     2384.90     2396.12    105.01 o 
  -8   2   9     1142.35     1076.21     49.43 o 
  -7   2   9     1987.54     1658.96     73.54 o 
  -6   2   9      962.28     1252.51     47.61 o 
  -5   2   9     2843.12     3070.22    112.50 o 
  -4   2   9     3548.22     4542.73    133.61 o 
  -3   2   9     3376.79     2967.23     79.53 o 
  -2   2   9     7149.47     8727.86    251.45 o 
  -1   2   9      158.25       91.58      5.46 o 
   0   2   9     9704.02     9504.04    232.61 o 
   1   2   9      195.37      134.87      7.98 o 
   2   2   9    12761.22    12486.82    357.44 o 
   3   2   9     1911.71     2042.99     62.35 o 
   4   2   9     6054.41     6651.46    199.92 o 
   5   2   9     3967.00     3790.70    114.72 o 
   6   2   9     1541.55     1679.77     52.54 o 
   7   2   9     1446.94     1240.16     39.70 o 
   8   2   9      823.24      863.69     29.07 o 
   9   2   9     1288.45     1503.88    111.07 o 
  10   2   9      424.52      449.12     18.11 o 
  11   2   9      938.70      914.18     31.18 o 
  12   2   9      855.52      937.67     32.50 o 
  13   2   9      418.72      428.66     18.92 o 
  14   2   9      204.97      235.50     14.25 o 
  15   2   9      385.43      452.53     23.62 o 
  16   2   9      114.98      159.04     23.26 o 
  17   2   9      150.81      266.12     22.62 o 
  18   2   9      213.94      348.57     31.69 o 
  19   2   9       98.05      156.55     23.59 o 
 -20   3   9      183.73      234.55     37.11 o 
 -19   3   9       17.26       48.12     17.32 o 
 -18   3   9       83.23       89.75     18.62 o 
 -17   3   9       89.97       28.91     14.68 o 
 -16   3   9      130.22      104.65     17.84 o 
 -15   3   9      824.42      872.85     61.23 o 
 -14   3   9      256.26      118.10     31.43 o 
 -13   3   9       40.96       16.68     12.01 o 
 -12   3   9      243.65      297.85     27.04 o 
 -11   3   9      437.06      405.46     24.77 o 
 -10   3   9      352.59      418.92     24.86 o 
  -9   3   9       48.90       54.06     11.45 o 
  -8   3   9      437.42      494.78     26.37 o 
  -7   3   9       12.60        5.76      6.24 o 
  -6   3   9      137.08      129.87      7.46 o 
  -5   3   9     1497.35     1689.66     50.65 o 
  -4   3   9     4323.15     4284.75    114.41 o 
  -3   3   9      706.90      771.71     22.21 o 
  -2   3   9     5281.11     6223.31    165.83 o 
  -1   3   9     3075.61     3107.24     83.60 o 
   0   3   9     8220.28     9302.33    275.64 o 
   1   3   9     3207.38     3250.71     88.05 o 
   2   3   9     5965.85     6398.45    171.95 o 
   3   3   9      458.65      541.39     16.61 o 
   4   3   9     2559.35     2932.06     88.99 o 
   5   3   9      849.57     1122.53     35.59 o 
   6   3   9      251.37      185.95     10.16 o 
   7   3   9       14.28       -1.08      6.01 o 
   8   3   9      395.59      461.80     17.77 o 
   9   3   9       34.69       30.73      7.36 o 
  10   3   9      569.70      659.51     23.91 o 
  11   3   9      418.50      395.78     17.40 o 
  12   3   9      276.88      310.34     15.75 o 
  13   3   9       57.10       55.01     10.18 o 
  14   3   9      451.93      502.91     25.62 o 
  15   3   9      788.25      881.11     36.51 o 
  16   3   9      171.37      240.40     21.44 o 
  17   3   9      156.46      213.95     15.28 o 
  18   3   9      125.32      191.09     28.43 o 
  19   3   9       19.89       93.76     41.97 o 
 -20   4   9       22.19        9.03     15.69 o 
 -19   4   9      212.19      174.32     20.97 o 
 -18   4   9       41.19       22.96     18.08 o 
 -17   4   9      181.31      155.98     19.65 o 
 -16   4   9      145.21      146.26     18.93 o 
 -15   4   9      118.85       76.13     16.59 o 
 -14   4   9      352.82       75.81     20.53 o 
 -13   4   9     1150.23     1164.75     55.60 o 
 -12   4   9      166.41       94.75     14.39 o 
 -11   4   9      232.88      198.79     23.40 o 
 -10   4   9     1978.08     2474.34    154.21 o 
  -9   4   9      547.44      714.59     50.85 o 
  -8   4   9     1852.10     2121.71     93.35 o 
  -7   4   9     2586.89     2345.23     69.55 o 
  -6   4   9       26.04       27.46      4.76 o 
  -5   4   9     2682.62     2640.36     78.75 o 
  -4   4   9      888.08      827.74     23.75 o 
  -3   4   9     2779.90     3071.35     82.51 o 
  -2   4   9     6151.33     6526.95    173.97 o 
  -1   4   9      927.03     1086.23     32.52 o 
   0   4   9     7146.75     7371.94    197.89 o 
   1   4   9     1571.07     1544.13     42.84 o 
   2   4   9     5454.43     6268.27    168.60 o 
   3   4   9     4013.39     3922.65    106.13 o 
   4   4   9      998.68      952.59     27.34 o 
   5   4   9     3181.30     3049.28     93.06 o 
   6   4   9       39.48       57.95      6.53 o 
   7   4   9     1405.32     1470.99     78.98 o 
   8   4   9     1699.94     1890.67     59.07 o 
   9   4   9     1009.39     1056.50     34.89 o 
  10   4   9     3646.55     3909.25    119.13 o 
  11   4   9      429.69      437.85     18.51 o 
  12   4   9      301.87      352.08     16.78 o 
  13   4   9     1055.00     1107.27     43.32 o 
  14   4   9      653.50      759.26     32.34 o 
  15   4   9      169.25      237.76     18.09 o 
  16   4   9      131.10      160.50     19.54 o 
  17   4   9      197.72      221.04     18.19 o 
  18   4   9       27.61       22.00     11.89 o 
  19   4   9      263.30      396.65     34.91 o 
 -20   5   9      192.59      284.31     25.71 o 
 -19   5   9        0.56       11.54     15.56 o 
 -18   5   9       66.47       44.54     15.89 o 
 -17   5   9       22.15        1.17     15.56 o 
 -16   5   9       84.58       70.47     16.93 o 
 -15   5   9       47.71       35.13     14.44 o 
 -14   5   9      297.03      285.96     22.58 o 
 -13   5   9      512.88      382.39     68.48 o 
 -12   5   9     1022.00     1035.27     86.75 o 
 -11   5   9      648.55      579.87     31.55 o 
 -10   5   9       88.51       98.52     13.41 o 
  -9   5   9      199.87      234.25     12.57 o 
  -8   5   9       59.73       47.27     10.74 o 
  -7   5   9       98.63      105.79     12.37 o 
  -6   5   9     1256.03     1250.93     38.40 o 
  -5   5   9      242.09      255.54     10.00 o 
  -4   5   9      864.48      899.39     25.58 o 
  -3   5   9       71.03       75.62      7.20 o 
  -2   5   9     9408.54    10355.69    274.92 o 
  -1   5   9     3829.16     3882.79    104.00 o 
   0   5   9       26.51       70.04     11.35 o 
   1   5   9     3365.49     3490.03     94.46 o 
   2   5   9    13826.65    13936.46    373.11 o 
   3   5   9      101.11      111.17     10.97 o 
   4   5   9      527.82      589.72     20.02 o 
   5   5   9      312.98      289.11     10.59 o 
   6   5   9     1147.11     1203.28     38.44 o 
   7   5   9      183.32      160.55      9.64 o 
   8   5   9       99.37       57.85      7.39 o 
   9   5   9      201.98      198.57     11.93 o 
  10   5   9       79.02       84.02      9.03 o 
  11   5   9      387.47      339.53     36.03 o 
  12   5   9      570.88      660.56     59.57 o 
  13   5   9      803.22      899.72     36.29 o 
  14   5   9      252.73      278.81     19.12 o 
  15   5   9       84.85      127.48     14.87 o 
  16   5   9       92.21      103.14     14.45 o 
  17   5   9       30.70       50.07     18.81 o 
  18   5   9      104.38      134.70     22.47 o 
  19   5   9        0.98       -2.41     12.41 o 
 -20   6   9       99.40      227.31     23.90 o 
 -19   6   9      107.65       88.53     18.96 o 
 -18   6   9       13.93       -1.49     16.03 o 
 -17   6   9       53.12        2.61     15.33 o 
 -16   6   9      201.28      214.47     20.38 o 
 -15   6   9      100.63      153.29     25.05 o 
 -14   6   9      496.64      507.70     29.82 o 
 -13   6   9     1247.50     1010.66    131.36 o 
 -12   6   9     1933.13     2031.08     91.03 o 
 -11   6   9      848.33      853.07     42.34 o 
 -10   6   9      242.68      226.63     17.85 o 
  -9   6   9      725.36      683.61     25.73 o 
  -8   6   9      471.47      601.30     27.14 o 
  -7   6   9      111.86      106.54      6.79 o 
  -6   6   9     1964.02     1936.96     53.18 o 
  -5   6   9     1999.07     1967.29     53.69 o 
  -4   6   9     5950.31     5603.59    162.25 o 
  -3   6   9      858.00      748.82     21.86 o 
  -2   6   9     1243.31     1365.38     37.94 o 
  -1   6   9     1239.82     1100.87     34.57 o 
   0   6   9     7443.88     6647.29    197.59 o 
   1   6   9      856.24      861.76     24.85 o 
   2   6   9     1637.04     1546.84     42.99 o 
   3   6   9      462.03      466.69     24.48 o 
   4   6   9     3189.27     3489.10    120.62 o 
   5   6   9     1819.05     1743.74     54.34 o 
   6   6   9     2283.73     2156.34     66.49 o 
   7   6   9       78.45       57.67      6.81 o 
   8   6   9      860.72      801.89     27.44 o 
   9   6   9      637.04      600.20     26.00 o 
  10   6   9      343.98      358.41     19.62 o 
  11   6   9      669.99      660.29     36.26 o 
  12   6   9     1247.08     1438.80    136.17 o 
  13   6   9     1823.02     1974.44     71.88 o 
  14   6   9      362.06      393.93     41.39 o 
  15   6   9       57.45       52.22     12.93 o 
  16   6   9      179.62      194.07     24.20 o 
  17   6   9       88.85      136.60     17.59 o 
  18   6   9       12.81        3.13     13.08 o 
  19   6   9      127.18      151.74     17.93 o 
 -19   7   9       10.80       44.30     17.85 o 
 -18   7   9       95.98      133.93     19.18 o 
 -17   7   9       33.99      -11.36     15.44 o 
 -16   7   9      147.92      123.63     17.36 o 
 -15   7   9        8.19       17.51     14.95 o 
 -14   7   9      106.78      136.80     18.12 o 
 -13   7   9      636.45      700.03     37.23 o 
 -12   7   9      866.88      993.41     69.26 o 
 -11   7   9       51.43       67.34     13.50 o 
 -10   7   9      133.54      166.35     15.88 o 
  -9   7   9      335.94      430.04     36.70 o 
  -8   7   9     2122.83     2098.66     70.55 o 
  -7   7   9      246.54      264.68     10.69 o 
  -6   7   9       78.31       70.06      5.70 o 
  -5   7   9      635.38      734.60     21.93 o 
  -4   7   9       31.42       39.54      5.12 o 
  -3   7   9      562.13      497.14     15.92 o 
  -2   7   9     7495.72     6895.45    190.41 o 
  -1   7   9      463.58      532.81     18.55 o 
   0   7   9      297.22      241.78     10.81 o 
   1   7   9      840.79      841.54     24.46 o 
   2   7   9     4181.14     4413.67    133.46 o 
   3   7   9      420.30      405.51     15.68 o 
   4   7   9       51.50       40.67      5.50 o 
   5   7   9     1023.82      994.82     32.41 o 
   6   7   9       84.26      105.99      7.91 o 
   7   7   9      279.13      279.81     16.45 o 
   8   7   9     1431.97     1507.94     55.33 o 
   9   7   9      614.91      567.93     25.29 o 
  10   7   9      127.63      113.87     19.40 o 
  11   7   9       53.11       67.15     12.39 o 
  12   7   9     1584.72     1674.42     61.51 o 
  13   7   9      345.69      496.43     50.74 o 
  14   7   9       76.26       79.32     14.36 o 
  15   7   9        9.64       12.19     12.36 o 
  16   7   9      123.91      124.57     14.93 o 
  17   7   9       45.05       54.67     13.87 o 
  18   7   9       58.26       70.39     20.83 o 
  19   7   9       13.84       14.07     15.20 o 
 -19   8   9       63.70      130.34     20.42 o 
 -18   8   9       47.46      125.03     30.27 o 
 -17   8   9       68.24       26.15     16.32 o 
 -16   8   9      307.57      317.17     47.52 o 
 -15   8   9      127.56      108.47     28.91 o 
 -14   8   9       42.25       47.90     15.69 o 
 -13   8   9      115.83      109.47     18.18 o 
 -12   8   9      408.70      418.69     55.80 o 
 -11   8   9      182.14      138.21     16.54 o 
 -10   8   9      515.95      641.93     49.06 o 
  -9   8   9      148.18      135.58      9.41 o 
  -8   8   9      344.20      381.63     15.28 o 
  -7   8   9      119.84       87.04      6.96 o 
  -6   8   9     1828.12     2024.50     55.65 o 
  -5   8   9      115.69      108.71      6.64 o 
  -4   8   9     1366.46     1200.90     33.79 o 
  -3   8   9     1998.14     2284.71     88.31 o 
  -2   8   9      250.28      248.79     10.40 o 
  -1   8   9     3970.69     3588.77    107.68 o 
   0   8   9     1432.86     1107.59     34.86 o 
   1   8   9     3845.85     3490.31     94.79 o 
   2   8   9      139.70      155.64      9.75 o 
   3   8   9     3641.79     3533.49    134.85 o 
   4   8   9      831.23      821.36     27.33 o 
   5   8   9      163.43      123.85     10.77 o 
   6   8   9     2242.19     2170.40     77.46 o 
   7   8   9      130.12      102.12     11.00 o 
   8   8   9      506.93      476.85     26.79 o 
   9   8   9      171.69      191.74     14.48 o 
  10   8   9      954.53      960.68     37.98 o 
  11   8   9      279.86      249.21     17.37 o 
  12   8   9      492.19      555.49     26.12 o 
  13   8   9      102.73      134.05     14.35 o 
  14   8   9       41.10       25.94     12.73 o 
  15   8   9      155.41      210.89     16.99 o 
  16   8   9      390.22      485.29     25.75 o 
  17   8   9      112.19      154.71     27.09 o 
  18   8   9       38.11       55.40     14.70 o 
  19   8   9       34.03       16.58     14.97 o 
 -19   9   9       43.09      114.45     19.94 o 
 -18   9   9      413.34      589.24     35.87 o 
 -17   9   9        6.67       13.04     15.81 o 
 -16   9   9      111.35      154.26     33.51 o 
 -15   9   9      150.51       96.05     17.46 o 
 -14   9   9      412.80      361.54     31.36 o 
 -13   9   9       97.02       42.72     15.25 o 
 -12   9   9      796.73      966.31     69.84 o 
 -11   9   9      223.53      255.24     29.49 o 
 -10   9   9      513.84      514.91     24.11 o 
  -9   9   9      365.67      272.88     13.56 o 
  -8   9   9      915.57      956.60     30.81 o 
  -7   9   9      195.08      178.63      9.78 o 
  -6   9   9     1262.75     1260.11     35.60 o 
  -5   9   9      644.60      591.78     18.58 o 
  -4   9   9       11.02        4.44      5.07 o 
  -3   9   9       55.14       44.60      5.62 o 
  -2   9   9      717.34      668.53     20.34 o 
  -1   9   9      559.03      593.72     20.55 o 
   0   9   9     1011.71      886.52     28.77 o 
   1   9   9      417.38      497.66     18.25 o 
   2   9   9      979.44      880.82     34.08 o 
   3   9   9       88.63       60.52      8.91 o 
   4   9   9        8.58        1.63      8.00 o 
   5   9   9      564.14      528.67     23.55 o 
   6   9   9      752.40      830.96     33.22 o 
   7   9   9      284.02      251.05     16.41 o 
   8   9   9      970.37      904.94     36.21 o 
   9   9   9      333.78      255.41     17.47 o 
  10   9   9      440.55      459.50     24.47 o 
  11   9   9      290.96      341.01     20.35 o 
  12   9   9      425.54      629.25     59.06 o 
  13   9   9      179.09      172.23     16.00 o 
  14   9   9      351.38      367.26     25.38 o 
  15   9   9      238.30      285.77     19.49 o 
  16   9   9       81.75       90.48     14.66 o 
  17   9   9        4.50      -16.82     13.62 o 
  18   9   9      220.67       92.55     17.53 o 
  19   9   9       31.03       44.26     15.09 o 
 -18  10   9       19.12       37.86     26.09 o 
 -17  10   9       40.46       39.01     16.58 o 
 -16  10   9       14.83        0.22     15.02 o 
 -15  10   9      164.96      209.82     20.89 o 
 -14  10   9      156.38      141.57     18.59 o 
 -13  10   9       67.19       56.71     14.72 o 
 -12  10   9      534.55      555.02     26.21 o 
 -11  10   9      804.63      854.99     35.43 o 
 -10  10   9      904.80      889.49     50.93 o 
  -9  10   9       36.34       38.38      8.51 o 
  -8  10   9     1657.84     1868.34    133.57 o 
  -7  10   9     1015.33     1018.51     27.88 o 
  -6  10   9     1286.79     1181.34     33.94 o 
  -5  10   9      194.88      168.45      8.84 o 
  -4  10   9      490.85      551.60     17.80 o 
  -3  10   9      286.84      296.66     11.82 o 
  -2  10   9      295.57      252.90     10.63 o 
  -1  10   9     2061.72     1995.63     61.12 o 
   0  10   9      313.30      183.35     14.05 o 
   1  10   9     2372.64     2271.46     70.08 o 
   2  10   9      306.17      261.24     15.33 o 
   3  10   9      191.19      190.82     14.72 o 
   4  10   9      458.27      541.90     24.05 o 
   5  10   9      302.20      244.21     26.59 o 
   6  10   9     1066.44     1048.16     40.59 o 
   7  10   9     1126.52     1117.21     42.85 o 
   8  10   9     3025.02     2993.35    105.10 o 
   9  10   9       55.86       46.32     12.39 o 
  10  10   9     1266.40     1165.68     45.06 o 
  11  10   9      481.99      597.95     57.37 o 
  12  10   9      319.92      432.12     48.32 o 
  13  10   9       62.51       40.82     12.91 o 
  14  10   9      111.36       90.48     14.12 o 
  15  10   9      162.34      234.94     18.47 o 
  16  10   9        9.06       -2.64     14.35 o 
  17  10   9       39.58       70.24     20.25 o 
  18  10   9       10.25       19.94     14.61 o 
 -18  11   9       11.27       30.91     17.00 o 
 -17  11   9       35.71       35.61     16.54 o 
 -16  11   9       30.73       23.52     15.59 o 
 -15  11   9       23.65       37.26     15.87 o 
 -14  11   9      111.68      119.37     13.62 o 
 -13  11   9       18.35       -0.79     11.66 o 
 -12  11   9      381.00      423.40     22.43 o 
 -11  11   9      449.07      496.94     24.08 o 
 -10  11   9      882.29     1110.97     67.23 o 
  -9  11   9       18.16       14.01      8.20 o 
  -8  11   9      309.39      314.37     21.01 o 
  -7  11   9     1951.70     2168.64     83.27 o 
  -6  11   9       33.44       12.37      6.73 o 
  -5  11   9      624.19      586.86     19.07 o 
  -4  11   9     2323.94     2595.79     71.05 o 
  -3  11   9      194.00      232.22     10.64 o 
  -2  11   9     2264.41     2029.20     80.19 o 
  -1  11   9      121.51      134.01     10.75 o 
   0  11   9     1616.77     1484.56     54.03 o 
   1  11   9       78.90      110.37     10.36 o 
   2  11   9     1237.42     1292.74     76.81 o 
   3  11   9      306.24      285.02     16.93 o 
   4  11   9     3465.29     3213.31    129.31 o 
   5  11   9      819.32      695.15     29.26 o 
   6  11   9       52.88       26.02     10.33 o 
   7  11   9     3563.52     3221.89    140.56 o 
   8  11   9      538.88      473.66     23.56 o 
   9  11   9       14.86       13.72     10.86 o 
  10  11   9     1446.07     1389.17     52.28 o 
  11  11   9      275.14      309.84     42.41 o 
  12  11   9      264.17      292.36     23.99 o 
  13  11   9       22.76        0.93     12.48 o 
  14  11   9       93.53      136.73     15.81 o 
  15  11   9       37.71       74.77     16.79 o 
  16  11   9       45.74       94.74     15.65 o 
  17  11   9       29.29       34.90     14.84 o 
  18  11   9       11.23        7.50     14.90 o 
 -17  12   9       33.91       28.27     13.48 o 
 -16  12   9       22.62        9.70     12.67 o 
 -15  12   9        5.12       -7.02     11.38 o 
 -14  12   9       18.54        8.67     11.86 o 
 -13  12   9        8.10       -0.23     11.73 o 
 -12  12   9      396.62      496.91     30.25 o 
 -11  12   9      819.48      983.67     49.76 o 
 -10  12   9      121.14      136.34     12.67 o 
  -9  12   9      707.36      697.96     30.86 o 
  -8  12   9      105.35       81.90     15.98 o 
  -7  12   9      576.88      517.53     16.71 o 
  -6  12   9     1159.66     1140.80     31.28 o 
  -5  12   9       58.84       68.04      7.48 o 
  -4  12   9     1161.38     1214.06     34.99 o 
  -3  12   9     1339.53     1504.37     90.34 o 
  -2  12   9      321.57      249.28     15.61 o 
  -1  12   9      332.53      318.69     19.87 o 
   0  12   9      170.00      131.81     11.50 o 
   1  12   9      475.85      457.69     21.53 o 
   2  12   9      422.46      342.48     18.50 o 
   3  12   9     2479.78     2244.13    107.70 o 
   4  12   9     1755.41     1558.95     68.62 o 
   5  12   9       85.08       70.55     11.51 o 
   6  12   9     1115.92     1085.03     42.08 o 
   7  12   9      308.11      343.39     38.52 o 
   8  12   9      193.68      212.86     15.98 o 
   9  12   9      413.52      477.88     28.78 o 
  10  12   9      219.62      233.09     17.17 o 
  11  12   9     1512.32     1556.31     80.73 o 
  12  12   9      496.15      563.12     27.35 o 
  13  12   9        8.51        0.03     13.51 o 
  14  12   9       33.97       36.55     14.05 o 
  15  12   9        5.06      -10.93     13.05 o 
  16  12   9       36.13       45.22     15.43 o 
  17  12   9       20.37       -0.84     15.33 o 
 -17  13   9       87.84       63.48     14.59 o 
 -16  13   9      137.51      125.81     15.52 o 
 -15  13   9      117.81      183.91     16.73 o 
 -14  13   9       52.91       27.79     12.07 o 
 -13  13   9      189.33      220.22     17.41 o 
 -12  13   9       24.61       19.59     11.76 o 
 -11  13   9        4.59       16.04     13.08 o 
 -10  13   9       36.96       17.02      9.29 o 
  -9  13   9      415.24      495.57     24.01 o 
  -8  13   9     2575.22     2677.59     80.02 o 
  -7  13   9      820.03      858.28     29.93 o 
  -6  13   9      761.33      645.07     19.72 o 
  -5  13   9      890.24      924.47     34.15 o 
  -4  13   9     1291.85     1183.46     38.72 o 
  -3  13   9     2560.52     2609.72     80.17 o 
  -2  13   9      988.78     1065.38     64.76 o 
  -1  13   9      160.96      188.07     23.84 o 
   0  13   9      643.62      653.96     27.93 o 
   1  13   9      298.84      284.07     17.44 o 
   2  13   9     1791.67     1630.62     59.37 o 
   3  13   9     2657.70     2532.41     89.91 o 
   4  13   9     1443.60     1270.99     48.06 o 
   5  13   9     1237.96     1053.74     43.59 o 
   6  13   9      426.24      385.39     31.07 o 
   7  13   9     1307.76     1169.25     47.30 o 
   8  13   9     2051.25     2062.18     74.74 o 
   9  13   9      566.88      635.53     28.48 o 
  10  13   9       20.94       18.12     12.08 o 
  11  13   9        7.53       21.72     12.55 o 
  12  13   9       39.11       52.96     14.02 o 
  13  13   9      166.90      181.31     16.65 o 
  14  13   9       30.49        7.05     13.31 o 
  15  13   9      118.91      133.22     16.50 o 
  16  13   9      142.17      180.62     24.25 o 
  17  13   9      148.87      251.90     27.34 o 
 -16  14   9       32.74       25.29     13.53 o 
 -15  14   9      102.19       87.27     23.93 o 
 -14  14   9      147.54      111.16     26.14 o 
 -13  14   9      142.56      113.82     35.39 o 
 -12  14   9       14.21        5.87     11.42 o 
 -11  14   9      254.63      368.94     20.75 o 
 -10  14   9      226.28      181.97     21.05 o 
  -9  14   9       15.49        6.86      8.73 o 
  -8  14   9       21.87        6.04      8.59 o 
  -7  14   9      392.63      424.32     22.14 o 
  -6  14   9      191.52      247.33     18.23 o 
  -5  14   9      827.62      995.21     57.28 o 
  -4  14   9      213.23      216.86     13.00 o 
  -3  14   9     1443.38     1443.25     81.61 o 
  -2  14   9      407.13      457.65     22.01 o 
  -1  14   9     1076.42      873.30     38.05 o 
   0  14   9      177.39      185.99     14.10 o 
   1  14   9      669.31      580.18     26.54 o 
   2  14   9      521.51      546.90     25.26 o 
   3  14   9     2469.63     1966.67     86.36 o 
   4  14   9      313.80      246.17     17.32 o 
   5  14   9     1537.14     1357.24     61.64 o 
   6  14   9      355.56      328.07     19.39 o 
   7  14   9      212.47      262.45     36.35 o 
   8  14   9       13.43       -3.93     10.98 o 
   9  14   9       28.21       29.85     12.21 o 
  10  14   9      184.68      167.09     15.57 o 
  11  14   9      138.63      120.52     40.37 o 
  12  14   9       22.23       20.54     13.22 o 
  13  14   9      246.07      317.76     21.38 o 
  14  14   9      219.57      243.86     19.38 o 
  15  14   9      168.51      239.25     19.85 o 
  16  14   9       59.47      103.83     17.44 o 
 -16  15   9       86.40       98.27     18.86 o 
 -15  15   9       67.37      109.13     14.87 o 
 -14  15   9      205.30      235.53     46.02 o 
 -13  15   9      187.97      278.86     23.31 o 
 -12  15   9      447.21      582.24     27.36 o 
 -11  15   9      281.37      308.86     24.48 o 
 -10  15   9      358.30      387.59     26.85 o 
  -9  15   9      167.33      151.47     15.41 o 
  -8  15   9      189.43      226.23     15.86 o 
  -7  15   9       84.32      105.66     13.39 o 
  -6  15   9      392.59      401.56     23.79 o 
  -5  15   9      280.69      287.64     15.65 o 
  -4  15   9      609.00      542.83     23.33 o 
  -3  15   9      179.21      203.59     12.45 o 
  -2  15   9      852.02      926.61     49.61 o 
  -1  15   9     1863.15     1670.50     61.13 o 
   0  15   9     7392.73     6794.78    234.84 o 
   1  15   9     1317.16     1344.04     50.65 o 
   2  15   9     1539.57     1330.80     49.91 o 
   3  15   9      306.51      241.50     16.86 o 
   4  15   9      800.40      655.54     28.91 o 
   5  15   9      521.00      405.09     27.05 o 
   6  15   9      270.35      300.76     22.53 o 
   7  15   9      156.37      143.08     14.05 o 
   8  15   9      351.00      318.09     19.94 o 
   9  15   9      130.02      105.33     16.27 o 
  10  15   9      358.70      342.34     21.20 o 
  11  15   9      516.80      516.71     26.19 o 
  13  15   9      201.76      248.91     19.60 o 
  14  15   9      364.81      450.90     34.00 o 
  15  15   9       41.51       40.78     15.55 o 
 -15  16   9       42.62       67.57     27.34 o 
 -14  16   9       56.54      108.11     29.25 o 
 -13  16   9      531.42      691.00     39.72 o 
 -12  16   9      208.50      215.15     22.03 o 
 -11  16   9       85.08       84.38     27.66 o 
 -10  16   9      446.72      417.93     21.98 o 
  -9  16   9        4.59        3.22     11.12 o 
  -8  16   9      352.31      331.54     19.16 o 
  -7  16   9       77.11      121.38     13.88 o 
  -6  16   9       97.86       74.66      9.38 o 
  -5  16   9      126.66      114.28     12.06 o 
  -4  16   9      689.02      568.29     20.56 o 
  -3  16   9      197.01      190.77     25.19 o 
  -2  16   9      404.62      395.62     20.98 o 
  -1  16   9      110.24      148.45     13.53 o 
   0  16   9      863.68      748.47     31.66 o 
   1  16   9      153.40      170.01     14.04 o 
   2  16   9      565.34      462.95     23.32 o 
   3  16   9      362.00      284.02     18.60 o 
   4  16   9      547.38      450.28     23.48 o 
   5  16   9      232.35      196.49     15.89 o 
   6  16   9       83.78       77.09     12.97 o 
   7  16   9       82.67       77.78     12.75 o 
   8  16   9      197.69      234.35     24.90 o 
   9  16   9        3.11        1.38     12.11 o 
  10  16   9      313.71      302.89     20.57 o 
  11  16   9       46.16       38.51     13.66 o 
  12  16   9      281.65      279.49     20.80 o 
  13  16   9      683.18      798.49     36.03 o 
  14  16   9       61.45       96.91     16.93 o 
  15  16   9       36.92       56.53     16.36 o 
 -14  17   9      343.42      427.98     43.65 o 
 -13  17   9      168.83      161.74     31.55 o 
 -12  17   9       41.84       12.28     16.37 o 
 -11  17   9      155.87      128.37     18.29 o 
 -10  17   9      239.30      339.15     20.26 o 
  -9  17   9      108.55      126.31     13.66 o 
  -8  17   9      102.46      125.91     14.44 o 
  -7  17   9      728.73      664.83     23.55 o 
  -6  17   9       26.99       22.02      8.72 o 
  -5  17   9      179.65      219.51     12.55 o 
  -4  17   9      753.09      775.56     25.85 o 
  -3  17   9      291.07      284.72     14.30 o 
  -2  17   9      113.60      106.28     12.20 o 
  -1  17   9      133.62       98.86     12.28 o 
   0  17   9       28.53       38.79     11.19 o 
   1  17   9      134.73      100.57     12.70 o 
   2  17   9      128.33      107.80     13.17 o 
   3  17   9      308.59      272.30     18.92 o 
   4  17   9      947.55      864.04     35.68 o 
   5  17   9      196.83      219.90     16.50 o 
   6  17   9       26.57        4.03     11.80 o 
   7  17   9      403.17      460.88     32.90 o 
   8  17   9       74.37       63.63     13.48 o 
   9  17   9      123.61      160.58     16.28 o 
  10  17   9      427.87      459.86     25.18 o 
  11  17   9      138.88      133.08     16.50 o 
  12  17   9       22.66        5.82     14.54 o 
  13  17   9      291.75      339.55     27.45 o 
  14  17   9      541.52      726.13     49.65 o 
 -13  18   9       13.31       13.53     25.88 o 
 -12  18   9      389.48      404.34     42.22 o 
 -11  18   9      527.35      612.09     51.99 o 
 -10  18   9      462.83      476.93     24.28 o 
  -9  18   9      380.25      510.18     24.58 o 
  -8  18   9       55.55       36.66     12.02 o 
  -7  18   9      454.96      450.59     22.59 o 
  -6  18   9       49.05       52.22      9.53 o 
  -5  18   9      363.70      333.47     16.08 o 
  -4  18   9      306.57      353.68     16.52 o 
  -3  18   9      129.57      139.98     11.17 o 
  -2  18   9      553.80      528.91     22.84 o 
  -1  18   9       10.56        2.50     10.23 o 
   0  18   9      362.71      301.16     19.47 o 
   1  18   9        5.83       -8.91     11.17 o 
   2  18   9      743.36      639.27     29.04 o 
   3  18   9      176.67      165.63     15.20 o 
   4  18   9      565.27      557.57     26.63 o 
   5  18   9      194.69      207.27     26.72 o 
   6  18   9       61.64       48.04     12.92 o 
   7  18   9      281.67      317.81     20.99 o 
   8  18   9       39.10       36.46     13.30 o 
   9  18   9      690.87      745.22     34.68 o 
  10  18   9      639.35      567.81     33.03 o 
  11  18   9      826.04      770.55     38.57 o 
  12  18   9      243.68      252.33     43.50 o 
  13  18   9       15.39       20.05     16.06 o 
 -12  19   9      109.32       92.72     31.12 o 
 -11  19   9      173.36      147.80     30.64 o 
 -10  19   9      122.25      143.66     19.73 o 
  -9  19   9      412.75      431.89     22.94 o 
  -8  19   9      145.97      130.93     14.36 o 
  -7  19   9      125.54      130.14     14.01 o 
  -6  19   9       76.01      117.36     11.18 o 
  -5  19   9      132.33      160.45     12.13 o 
  -4  19   9      321.31      350.05     16.77 o 
  -3  19   9      532.42      461.54     19.21 o 
  -2  19   9       19.07       -5.97      9.95 o 
  -1  19   9      257.48      290.41     17.30 o 
   0  19   9       25.32       32.65     11.78 o 
   1  19   9      377.94      383.93     21.65 o 
   2  19   9       12.36        7.90     11.62 o 
   3  19   9      547.35      476.98     25.01 o 
   4  19   9      280.78      319.93     24.25 o 
   5  19   9      150.96      192.02     16.59 o 
   6  19   9      139.68      152.50     15.88 o 
   7  19   9      233.58      218.28     17.98 o 
   8  19   9      265.14      264.59     20.08 o 
   9  19   9      607.19      518.85     40.88 o 
  10  19   9      172.64      202.85     18.86 o 
  11  19   9      296.23      347.14     26.07 o 
  12  19   9      191.57      239.50     21.97 o 
 -11  20   9       14.87       24.38     26.71 o 
 -10  20   9      156.89      148.30     20.16 o 
  -9  20   9      138.01      128.26     19.24 o 
  -8  20   9       69.81       59.06     17.15 o 
  -7  20   9       90.48      108.37     14.03 o 
  -6  20   9      284.45      341.04     20.13 o 
  -5  20   9      193.17      253.92     14.86 o 
  -4  20   9      155.90      173.94     12.57 o 
  -3  20   9     1989.18     1753.36     61.57 o 
  -2  20   9       77.67       84.33     10.75 o 
  -1  20   9      873.65      718.22     28.98 o 
   0  20   9      105.94      130.04     12.91 o 
   1  20   9      662.08      627.21     33.29 o 
   2  20   9       67.02       63.19     12.90 o 
   3  20   9     1159.63     1289.27    101.33 o 
   4  20   9      138.12      176.56     30.01 o 
   5  20   9      340.77      361.99     22.23 o 
   6  20   9      525.10      518.27     27.12 o 
   7  20   9      155.01      156.52     17.07 o 
   8  20   9       40.16       37.23     14.39 o 
   9  20   9      153.59      202.25     19.02 o 
  10  20   9      269.93      283.54     21.76 o 
  -9  21   9      198.34      222.87     22.54 o 
  -8  21   9      311.76      347.32     30.27 o 
  -7  21   9        9.18       23.82     16.66 o 
  -6  21   9      121.51      175.14     15.33 o 
  -5  21   9      221.64      235.94     14.65 o 
  -4  21   9       36.65       39.83     10.20 o 
  -3  21   9        7.14        8.57      9.36 o 
  -2  21   9      128.77      150.05     12.23 o 
  -1  21   9      353.26      328.55     19.08 o 
   0  21   9       61.50      106.69     14.17 o 
   1  21   9      366.29      328.61     19.06 o 
   2  21   9      197.41      187.35     18.84 o 
   3  21   9        3.88        3.68     12.72 o 
   4  21   9       33.06       41.84     13.46 o 
   5  21   9      197.54      235.41     19.96 o 
   6  21   9      150.93      161.53     17.19 o 
   7  21   9       13.26       13.58     14.29 o 
   8  21   9      182.10      151.04     20.37 o 
   9  21   9      206.58      271.45     21.14 o 
  -7  22   9      155.59      193.92     21.49 o 
  -6  22   9       12.49       18.06     19.84 o 
  -5  22   9      338.41      334.55     20.26 o 
  -4  22   9       77.34       83.26     11.65 o 
  -3  22   9       14.04        5.00     10.19 o 
  -2  22   9       28.18       25.90     10.37 o 
  -1  22   9      374.77      416.47     21.56 o 
   0  22   9       63.60       75.60     12.68 o 
   1  22   9      695.26      575.25     32.35 o 
   2  22   9       52.20       47.57     12.22 o 
   3  22   9       26.05       14.32     11.97 o 
   4  22   9       81.74       89.55     33.77 o 
   5  22   9      186.38      216.45     40.53 o 
   6  22   9       21.42       26.99     19.84 o 
   7  22   9      137.75      157.21     18.17 o 
  -4  23   9      236.70      304.05     19.66 o 
  -3  23   9       52.28       66.84     13.44 o 
  -2  23   9      109.38       99.83     12.36 o 
  -1  23   9      316.91      301.76     18.84 o 
   0  23   9       67.83      119.48     14.35 o 
   1  23   9      264.86      265.78     23.15 o 
   2  23   9      116.74      120.16     14.46 o 
   3  23   9       97.37       88.80     15.37 o 
   4  23   9      369.07      400.77     22.51 o 
 -20   0  10      124.51      139.81     29.31 o 
 -18   0  10      853.35     1337.98     92.35 o 
 -16   0  10      769.43      742.92     56.94 o 
 -14   0  10      561.70      227.30     30.14 o 
 -12   0  10      319.32      332.36     32.64 o 
 -10   0  10      346.49      332.38     29.00 o 
  -8   0  10     1056.56     1128.74     73.60 o 
  -6   0  10     2675.73     2457.05    151.25 o 
  -4   0  10     3327.16     3818.45    231.65 o 
  -2   0  10     7449.67     8615.71    374.68 o 
   0   0  10     1432.56     1642.08     73.38 o 
   2   0  10     5380.38     6792.69    267.07 o 
   4   0  10     3166.43     3786.54    150.29 o 
   6   0  10     1567.60     1618.71     66.20 o 
   8   0  10     1711.68     1631.63     67.64 o 
  10   0  10      267.77      302.47     28.51 o 
  12   0  10      242.61      239.03     22.06 o 
  14   0  10      933.23     1110.58     58.63 o 
  16   0  10      852.99     1036.72     56.42 o 
  20   0  10      143.04      317.96     46.15 o 
 -20   1  10       15.01       35.40     17.43 o 
 -19   1  10      124.59      122.21     17.98 o 
 -18   1  10       77.56       81.75     18.05 o 
 -17   1  10       77.22      138.99     19.63 o 
 -16   1  10       20.15       58.97     16.30 o 
 -15   1  10      832.77      864.09     44.65 o 
 -14   1  10      699.95      575.73     73.81 o 
 -13   1  10      225.78      149.49     17.06 o 
 -12   1  10      321.91      354.54     23.69 o 
 -11   1  10     1510.08     1559.38     71.01 o 
 -10   1  10      272.16      293.89     19.78 o 
  -9   1  10      503.57      573.41     30.00 o 
  -8   1  10       47.59       43.16     10.80 o 
  -7   1  10      553.39      542.21     23.12 o 
  -6   1  10      163.68      207.55     12.31 o 
  -5   1  10      756.42      843.21     33.13 o 
  -4   1  10      886.76     1025.93     52.52 o 
  -3   1  10     2572.39     2741.25     98.12 o 
  -2   1  10     3087.91     3347.26     88.44 o 
  -1   1  10     3831.29     4512.80    184.03 o 
   0   1  10      784.93     1099.23     30.34 o 
   1   1  10     7134.75     6919.39    236.43 o 
   2   1  10     2353.18     2728.15     80.63 o 
   3   1  10     1510.03     1911.50     76.71 o 
   4   1  10      618.30      816.60     35.33 o 
   5   1  10     1231.49     1212.78     50.95 o 
   6   1  10      300.30      301.35     23.53 o 
   7   1  10      797.41      710.29     27.18 o 
   8   1  10       25.20        7.87      9.64 o 
   9   1  10      320.44      387.83     16.28 o 
  10   1  10      266.99      263.18     13.93 o 
  11   1  10      858.33      927.36     74.67 o 
  12   1  10      170.66       90.05     28.22 o 
  13   1  10      298.65      330.49     16.34 o 
  14   1  10      983.94     1091.23     53.07 o 
  15   1  10      722.82      942.96     54.88 o 
  16   1  10       11.09       46.70     20.81 o 
  17   1  10       43.17      126.98     21.55 o 
  18   1  10      106.85      274.05     29.61 o 
  19   1  10      199.45      385.63     34.22 o 
  20   1  10       10.01       29.67     30.95 o 
 -20   2  10      102.59      188.12     25.02 o 
 -19   2  10       29.96       36.37     17.21 o 
 -18   2  10        1.72       -8.73     15.64 o 
 -17   2  10       59.76       41.51     16.30 o 
 -16   2  10      310.76      242.84     22.98 o 
 -15   2  10      121.62      220.96     24.89 o 
 -14   2  10       51.01       47.01     16.19 o 
 -13   2  10      464.40      449.00     27.86 o 
 -12   2  10      725.03      705.52     36.35 o 
 -11   2  10      917.31      920.05     44.93 o 
 -10   2  10      506.55      520.74     28.27 o 
  -9   2  10       66.02       46.91     11.87 o 
  -8   2  10      589.20      573.80     29.55 o 
  -7   2  10      122.68      123.50     10.12 o 
  -6   2  10      544.36      525.21     22.48 o 
  -5   2  10       70.48      109.41      8.94 o 
  -4   2  10      178.54      173.74      8.03 o 
  -3   2  10     1203.75     1350.65     37.13 o 
  -2   2  10     6051.67     5213.56    138.91 o 
  -1   2  10      609.02      565.80     19.46 o 
   0   2  10       14.99        1.73      3.53 o 
   1   2  10      331.86      358.23     13.69 o 
   2   2  10     3234.07     3410.82    133.94 o 
   3   2  10     2228.80     2044.32     69.96 o 
   4   2  10       97.73       80.62      7.19 o 
   5   2  10       64.89      110.38      7.89 o 
   6   2  10      648.32      569.53     20.57 o 
   7   2  10       82.59       84.81     11.25 o 
   8   2  10      421.58      403.03     16.24 o 
   9   2  10      119.58      104.74      9.26 o 
  10   2  10      397.51      389.17     17.12 o 
  11   2  10     1491.17     1575.08     50.37 o 
  12   2  10      700.48      784.26     28.05 o 
  13   2  10      335.19      336.11     16.92 o 
  14   2  10       67.73      125.72     11.73 o 
  15   2  10       82.22       88.24     18.07 o 
  16   2  10      390.79      490.06     28.41 o 
  17   2  10       76.55      142.51     19.33 o 
  18   2  10        1.19       24.05     26.99 o 
  19   2  10       28.98       86.19     22.39 o 
  20   2  10       55.26      124.83     34.44 o 
 -20   3  10       65.06      140.46     19.87 o 
 -19   3  10      107.02      172.27     21.76 o 
 -18   3  10      144.32      258.16     23.73 o 
 -17   3  10      169.49      134.74     19.46 o 
 -16   3  10       23.53       27.29     16.02 o 
 -15   3  10        9.99       15.70     14.44 o 
 -14   3  10     1009.19      934.93     46.97 o 
 -13   3  10      724.46      462.55     39.74 o 
 -12   3  10       39.23       52.49     24.53 o 
 -11   3  10       70.35       60.20     12.87 o 
 -10   3  10       98.78      124.29     14.36 o 
  -9   3  10      888.89     1042.71     69.89 o 
  -8   3  10      152.97      135.90     19.50 o 
  -7   3  10      182.98      211.19     13.04 o 
  -6   3  10      225.91      210.91     12.71 o 
  -5   3  10       85.63      116.52     10.49 o 
  -4   3  10      443.06      387.05     12.77 o 
  -3   3  10      221.72      301.52     10.86 o 
  -2   3  10      872.77      876.90     25.20 o 
  -1   3  10      716.37      819.43     21.83 o 
   0   3  10        7.28        0.71      2.59 o 
   1   3  10      812.31      848.22     24.71 o 
   2   3  10      486.96      583.70     19.32 o 
   3   3  10      328.42      381.70     12.98 o 
   4   3  10      617.40      512.55     18.56 o 
   5   3  10      120.42      113.65      8.15 o 
   6   3  10      222.06      215.48     11.27 o 
   7   3  10      277.35      302.60     13.68 o 
   8   3  10      255.26      262.70     13.08 o 
   9   3  10     1582.20     1718.80     54.43 o 
  10   3  10      124.52      142.48     10.71 o 
  11   3  10       50.54       58.28      9.39 o 
  12   3  10       25.44       23.92      9.63 o 
  13   3  10     1317.05     1482.58     55.36 o 
  14   3  10     1229.60     1370.61     52.21 o 
  15   3  10       18.16       10.56     11.65 o 
  16   3  10       34.33       65.06     13.37 o 
  17   3  10      107.76       90.25     16.62 o 
  18   3  10       84.65      157.84     24.03 o 
  19   3  10       59.67       68.96     21.91 o 
  20   3  10       48.11       93.83     33.89 o 
 -19   4  10        9.65       14.13     16.48 o 
 -18   4  10        2.39      -22.66     15.67 o 
 -17   4  10        7.36       11.36     15.63 o 
 -16   4  10      111.26       77.57     15.40 o 
 -15   4  10      162.85      238.56     21.77 o 
 -14   4  10       22.19       -4.11     14.36 o 
 -13   4  10       73.09       52.34     18.28 o 
 -12   4  10       23.14       23.68     13.54 o 
 -11   4  10      296.10      326.41     22.49 o 
 -10   4  10       98.78      109.23     14.66 o 
  -9   4  10      870.78      939.40     64.20 o 
  -8   4  10       84.95       89.34     12.36 o 
  -7   4  10      237.12      236.90     10.44 o 
  -6   4  10     1879.76     1804.41     54.43 o 
  -5   4  10     1639.78     1731.56     47.50 o 
  -4   4  10      900.01     1032.88     29.18 o 
  -3   4  10      869.54      889.01     25.46 o 
  -2   4  10      186.05      149.63      7.78 o 
  -1   4  10     5078.39     4723.25    126.12 o 
   0   4  10     6480.94     6573.04    176.68 o 
   1   4  10     2890.72     3219.25     86.93 o 
   2   4  10      212.62      205.20      8.98 o 
   3   4  10      948.78      962.15     27.68 o 
   4   4  10      503.90      697.45     21.92 o 
   5   4  10     2539.90     2416.70     74.45 o 
   6   4  10     1505.10     1534.17     48.27 o 
   7   4  10      303.58      257.12     12.66 o 
   8   4  10       57.97       41.56      7.46 o 
   9   4  10     1613.46     1556.27     49.58 o 
  10   4  10      103.31      139.32     14.34 o 
  11   4  10      175.35      154.46     24.69 o 
  12   4  10       42.81       37.90     11.57 o 
  13   4  10      131.56      199.89     21.34 o 
  14   4  10       33.46       45.94     16.69 o 
  15   4  10       92.99       85.97     21.43 o 
  16   4  10      175.11      267.81     19.26 o 
  17   4  10        5.21       15.04     12.77 o 
  18   4  10        1.49        7.82     11.84 o 
  19   4  10        6.17        4.78     22.29 o 
 -19   5  10        4.83       -8.51     16.07 o
[truncated: 269,552 more chars]
